# Supplementary material for: A randomized, controlled clinical trial demonstrates improved owner-assessed cognitive function in senior dogs receiving a senolytic and NAD+ precursor combination
Source: Sci Rep. 2024 May 29;14:12399. doi: 10.1038/s41598-024-63031-w (PMC11137034; doi:10.1038/s41598-024-63031-w)
Supplement: Supplementary file 2 — Supplementary Information 2. [file 41598_2024_63031_MOESM2_ESM.xlsx]

## Sheet: Chemistry
Supplementary Data S2: Patient Labwork
Chemistry Data
					Patient ID and Timepoint	AB001 - Month 0	AB001 - Month 1	AB001 - Month 6	AB002 - Month 0	AB002 - Month 1	AB002 - Month 6	AB003 - Month 0	AB003 - Month 1	AB003 - Month 6	AB004 - Month 0	AB004 - Month 1	AB004 - Month 6	AB005 - Month 0	AB005 - Month 1	AB005- Month 6	AB006 - Month 0	AB006 - Month 1	AB006- Month 6	AB007 - Month 0	AB007 - Month 1	AB007- Month 6	AB008 - Month 0	AB008 - Month 1	AB008- Month 6	AB009 - Month 0	AB009 - Month 1	AB009- Month 6	AB010 - Month 0	AB010 - Month 1	AB010- Month 6	AB011 - Month 0	AB011 - Month 1	AB011- Month 6	AB012 - Month 0	AB012 - Month 1	AB012- Month 6	AB013 - Month 0	AB013 - Month 1	AB013- Month 6	AB014 - Month 0	AB014 - Month 1	AB014- Month 6	AB015 - Month 0	AB015 - Month 1
			Reference Range
		Units	Lowest	Highest
	GLU	mg/dL	75	126		90	95	94	114	94	91	99	101	101	98	89	91	111	112		98	99	104	99	98	103	105	93		94	106	95	87	80	85	90			106	98	95	84	91	86	105	95		87	98
	BUN	mg/dL	11	27		16	19	14	27	25	25	14	16	17	50	46	32	15	12		27	25	20	69	62	65	20	22		51	58	48	30	27	29	21			27	32	26	16	16	19	15	17		27	29
	CREA	mg/dL	0.5	1.4		1.1	1.4	1.3	1.2	1.1	1.2	1.4	1.5	1.4	1.9	2.1	1.6	0.8	0.8		0.8	1.2	1.2	1.3	1.5	1.2	0.8	0.6		1.7	1.8	1.5	1.7	1.4	1	1.4			1.8	2	1.6	1.4	1.6	1.2	1.2	1.1		1.1	0.7
	PHOS	mg/dL	2.6	5.3		3.2	2.2	3.2	3.1	4.2	3.3	3	2.4	4	3.6	2.9	3.2	4.1	3.2		3.5	3.1	3.7	4.2	4.3	3.6	3.2	3.5		3.9	4.2	3.7	4.1	4.5	4.6	4.2			2.6	3	3	3.7	3.2	4.1	3.4	3.3		3.9	3.7
	CAC	mg/dL	9.5	11.1		9.7	10.7	10.6	9.1	9.9	9.1	8.9	10.3	10.9	9.2	10.1	10.4	10	9.5		8.6	9.8	10.5	10.6	10.7	10.4	9.1	10.5		10.5	10.6	11	10.6	10.1	10.4	9.4			10.9	10.5	10.9	10.7	10.2	10.5	9.6	9.5		11.1	10.7
	MG	mg/dL	1.9	2.5		1.5	2.1	2.5	1.9	2.2	2	1.7	2.1	2.1	1.7	2.2	2.7	2	1.8		1.5	2.1	1.9	2.5	2.5	2.5	1.5	2.2		2.2	2.4	2.2	1.9	2	2	1.9			2.3	2.2	2	2.3	2.4	2.2	2.1	2.3		2.2	2.3
	TPC	g/dL	5.3	7.2		6.1	6.1	5.9	5.9	6.2	5.9	5.6	5.9	5.7	6	5.5	5.6	6	5.2		6.1	6.1	5.9	5.9	6.2	5.9	6.9	6.8		5.7	5.9	5.7	6.2	6.1	5.7	4.7			6.5	6.3	6.3	6.6	6.3	6.2	5.4	5.6		6.3	6.3
	ALBC	g/dL	3.2	4.3		3.6	3.6	3.6	3.7	4	3.6	3.6	4	3.7	3.4	3.5	3.3	4	3.5		4	3.8	3.7	3.7	3.8	3.3	4	3.7		3.4	3.3	3.3	4	3.7	3.6	2.9			4.1	3.8	3.9	4.2	3.9	3.7	3.6	3.5		4.2	3.8
	GLOBC	g/dL	1.8	3.4		2.5	2.5	2.3	2.2	2.2	2.3	2	1.9	2	2.6	2	2.3	2	1.7		2.1	2.3	2.2	2.2	2.4	2.6	2.9	3.1		2.3	2.6	2.4	2.2	2.4	2.1	1.8			2.4	2.5	2.4	2.4	2.4	2.5	1.8	2.1		2.1	2.5
	A_GC		1.05	2.04		1.44	1.44	1.57	1.68	1.82	1.57	1.8	2.11	1.85	1.31	1.75	1.43	2	2.06		1.9	1.65	1.68	1.68	1.58	1.27	1.38	1.19		1.48	1.27	1.38	1.82	1.54	1.71	1.61			1.71	1.52	1.63	1.75	1.63	1.48	2	1.67		2	1.52
	CHOL	mg/dL	151	348		216	229	209	223	218	223	291	326	307	355	321	313	246	203		217	191	164	272	230	186	289	254		179	215	206	242	234	217	190			298	250	295	224	215	220	176	183		366	414
	BILIT	mg/dL	0	0.2		<0.2	<0.2	0.2	<0.2	<0.2	<0.2	<0.2	<0.2	<0.2	<0.2	<0.2	<0.2	<0.2	<0.2		<0.2	<0.2	<0.2	<0.2	<0.2	<0.2	<0.2	<0.2		<0.2	<0.2	<0.2	<0.2	<0.2	<0.2	<0.2			<0.2	<0.2	<0.2	<0.2	<0.2	<0.2	<0.2	<0.2		<0.2	<0.2
	ALPC	IU/L	9	88		368	501	490	81	80	64	18	18	23	61	57	75	94	75		18	19	33	63	70	87	222	222		89	101	173	11	9	10	85			108	135	127	37	35	45	38	41		294	247
	ALTC	IU/L	17	78		33	57	90	60	58	52	17	23	17	46	36	62	37	42		25	24	25	34	46	38	66	72		37	35	45	46	45	56	46			62	45	50	44	35	42	27	21		187	193
	ASTC	IU/L	16	42		27	40	44	30	29	25	27	29	24	27	18	31	22	22		22	24	17	34	46	37	32	28		26	20	20	24	27	19	26			25	25	24	37	33	34	24	25		41	42
	GGT	IU/L	0	4		<3	<3	<3	<3	4	<3	<3	<3	<3	<3	<3	<3	<3	<3		<3	<3	<3	<3	<3	<3	<3	6		<3	<3	3	<3	<3	<3	<3			<3	<3	<3	<3	<3	<3	<3	<3		<3	<3
	CK	IU/L	51	255		72	122	141	274	127	113	62	79	69	199	122	123	76	96		164	154	86	145	208	207	90	112		151	94	70	68	106	61	273			161	194	148	205	170	136	214	138		178	196
	NA	mmol/L	145	152		145	147	148	150	152	147	150	149	150	148	147	146	145	145		148	150	148	144	149	148	147	143		147	147	149	151	149	150	147			150	149	149	150	148	147	147	146		146	143
	K	mmol/L	3.6	5.3		6.2	4.7	4.7	5	4.1	4.1	5.4	4	4	6.6	4.5	5.4	4.2	4.5		5.7	4.5	4.1	4.2	5.1	4.3	6.4	4.8		4.2	4.8	4.7	4.5	4.2	4.4	4.3			4.4	4.4	4.5	4.8	4.5	4.8	5	4.9		4.6	4.7
	CL	mmol/L	107	115		111	112	113	119	116	115	116	112	116	115	113	116	106	113		112	116	110	107	112	111	111	110		108	108	111	112	114	115	112			114	112	113	112	111	111	114	113		108	107
	HCO3	mmol/L	18	25		19	18	20	20	21	20	20	19	22	19	20	16	25	17		23	17	23	22	19	24	20	16		25	19	21	23	18	22	22			20	19	21	22	21	20	19	19		22	18
	AGAP		16.7	25.5		21.2	21.7	20	16	19.1	15.9	19.4	22	15.8	20.6	18.5	19.1	18.2	19.5		18.7	21.5	19.4	19.2	23.1	17.3	22.4	21.8		18.2	24.8	21.7	20.5	21.2	17.2	17.3			20.4	22.4	19.2	20.8	21	21.2	19	19.4		20.6	22.4
	NA_K		26.8	39.6		23.4	31.3	31.6	30	37.1	35.5	27.8	37.3	37.1	22.4	32.7	27	34.5	32.2		26	33.3	36.2	34.3	29.2	34.3	23	29.8		35	30.6	31.9	33.6	35.5	34.3	34.2			34.1	33.9	33.2	31.3	32.7	30.9	29.4	30		31.7	30.4
	C-OSM	mOsm/Kg	288.3	303.5		291.9	294.2	294.2	304.3	304.5	295.1	299.5	295.9	298.2	310.9	303.2	298.1	289	288.6		301	301.8	295.8	305.8	314.2	312.3	298.3	287.9		304.7	309	308.2	304.8	299	302.2	293.9			302.7	302.2	300.1	298.3	294.5	293.8	293.9	292		294.6	290.5
	AMYC	IU/L	244	982		929	927	943	365	435	351	996	838	800	754	865	696	398	578		508	517	744	1120	1130	1263	839	790		994	1082	1169	575	559	539	781			1011	895	1075	814	1691	1171	1107	912		1125	1005
	LI	IU/L	25	161		36	33	41	38	36	38	71	83	66	97	629	138	72	60		47	43	51	262	214	226	106	99		60	72	57	45	37	38	170			135	91	185	118	997	295	199	32		52	45
	CRP													4.8			3.2						3.9			15.4						3.5			4						26.9
	ICT					0	0	0	0	0	0	0	0	0	0	0	0	0	0		0	0	0	0	0	0	0	0		0	0	0	0	0	0	0			0	0	0	0	0	0	0	0		0	0
	HEMO					23	45	63	57	30	46	14	24	24	25	32	44	94	43		92	59	34	64	46	26	92	17		56	20	8	80	45	12	143			33	23	68	79	124	39	40	26		38	29
	LIPE					3	10	71	8	9	20	1	35	58	9	25	72	291	48		11	67	34	113	29	8	49	22		54	26	5	49	12	5	63			14	3	6	12	17	7	16	19		11	40
[truncated: 166 more columns]

## Sheet: CBC
Supplementary Data S2: Patient Labwork
Complete Blood Count Data
					Patient ID and Timepoint	AB001 - Month 0	AB001 - Month 1	AB001 - Month 6	AB002 - Month 0	AB002 - Month 1	AB002 - Month 6	AB003 - Month 0	AB003 - Month 1	AB003 - Month 6	AB004 - Month 0	AB004 - Month 1	AB004 - Month 6	AB005 - Month 0	AB005 - Month 1	AB005- Month 6	AB006 - Month 0	AB006 - Month 1	AB006- Month 6	AB007 - Month 0	AB007 - Month 1	AB007- Month 6	AB008 - Month 0	AB008 - Month 1	AB008- Month 6	AB009 - Month 0	AB009 - Month 1	AB009- Month 6	AB010 - Month 0	AB010 - Month 1	AB010- Month 6	AB011 - Month 0	AB011 - Month 1	AB011- Month 6	AB012 - Month 0	AB012 - Month 1	AB012- Month 6	AB013 - Month 0	AB013 - Month 1	AB013- Month 6	AB014 - Month 0	AB014 - Month 1	AB014- Month 6	AB015 - Month 0	AB015 - Month 1
			Reference Range
		Units	Lowest	Highest
	WBCA	10^3/uL	4.36	11.9		5.13	6.42	7.13	12.31	14.12	6.72	6.07	4.87	5.78	5.9	8.59	7.79	8.04	7.03		4.95	6.74	4.7	7.99	8.57	10.11	15.42	17.71		5.91	5.5	5.76	7.23	6.03	6.3	10.24			9.09	8.18	4.3	6.32	7.99	7.04	5.54	5.94		7.52	8.02
	RBC	10^6/ul	5.68	8.8		6.03	5.79	6.19	6.49	6.32	6.34	6.46	6.48	6.03	6.72	6.28	6.52	6.39	5.71		6.47	6.77	6.7	5.95	6.31	6.49	6.17	5.56		5.59	5.25	5.22	8.6	7.74	6.42	7.66			7.85	7.13	7.88	7.57	7.22	7.27	6.76	6.44		7.42	7.12
	HGB	g/dL	13.7	21		15	14.5	15.3	16.3	16.7	15.7	16.4	15.9	15.2	14.9	14.2	14.5	41	12.9		14.5	15.1	15	14.7	14.9	14.7	14.2	12.8		13.1	12.3	12.2	16.3	14.6	12.1	18.1			18.2	16.8	17.6	18.1	17.3	16.8	15.6	15.1		17.6	17.3
	HCT	%	40.2	61.2		44	42.2	43.9	47.7	45.9	47.3	47.9	47.1	45.6	44.3	41.7	44.8	64.1	37.7		42.5	44.6	44.7	41.3	44.1	45.4	42.4	37.9		38.6	36.7	37.3	49.2	43.8	37.6	52.9			54.4	49.6	54	52.4	48.7	51.1	45.8	43.9		51.4	47.8
	MCV	fL	64.9	75.2		73	72.9	71	73.5	72.6	74.7	74	72.7	75.6	65.9	66.4	68.7	13.8	66		65.8	65.8	66.7	69.5	69.8	70	68.7	68.2		69	69.9	71.5	57.2	56.6	58.6	69.1			69.3	69.6	68.4	69.2	67.5	70.2	67.7	68.1		69.3	67.2
	MCH	pg	21.8	25.7		24.8	25.1	24.7	25.2	26.4	24.8	25.4	24.5	25.2	22.2	22.6	22.3	0.51	22.6		22.4	22.3	22.4	24.7	23.6	22.6	23	23.1		23.4	23.5	23.4	18.9	18.9	18.8	23.6			23.2	23.6	22.3	23.9	24	23.1	23.1	23.4		23.8	24.4
	MCHC	g/dL	32.5	35.3		34	34.5	34.8	34.2	36.4	33.2	34.3	33.8	33.3	33.7	34	32.5	0.033	34.2		34	33.8	33.6	35.5	33.8	32.3	33.5	33.9		33.9	33.6	32.7	33.1	33.4	32.1	34.1			33.5	33.9	32.6	34.6	35.5	32.9	34.2	34.3		34.3	36.3
	RDW	%	11.2	13.9		13	13	12.6	13	12.9	12.2	12	11.4	11.3	13.6	13	12.2	33000	13.2		11.9	11.7	11.7	13	13	12.7	12.6	12.9		13.3	13.1	13.2	13.5	12.4	11.8	13.8			14.4	14.1	13.7	12.9	13.4	13.7	13.1	13.1		13.3	12.9
	RET%	%	0.11	1.26		0.17	0.24	0.52	0.27	0.76	0.16	0.74	0.89	0.95	0.24	0.18	0.42	10.3	0.32		0.26	0.5	0.56	0.88	1.2	0.73	0.41	0.35		0.87	0.69	1.07	0.92	0.55	0.41	0.25			0.5	0.57	0.42	0.51	0.35	1.49	0.31	0.27		0.41	0.51
	RETIC#	10^6/uL				0.01	0.014	0.032	0.018	0.048	0.01	0.048	0.057	0.057	0.016	0.011	0.028	0.37	0.018		0.017	0.034	0.037	0.052	0.076	0.047	0.025	0.019		0.049	0.036	0.056	0.079	0.043	0.027	0.019			0.039	0.041	0.033	0.039	0.025	0.108	0.021	0.017		0.031	0.037
	RETICA	/UL	8040	93730		10000	14000	32000	18000	48000	10000	48000	57000	57000	16000	11000	28000	362	18000		17000	34000	37000	52000	76000	47000	25000	19000		49000	36000	56000	79000	43000	27000	19000			39000	41000	33000	39000	25000	108000	21000	17000		31000	37000
	MPV	fL	7.9	13.8		9.7	9.8	8.3	10.5	9.5	9.7	10.6	10.8	10.1	9.7	11.1	10	14.3	9.9		9.4	9.8	10.1	9.2	9.4	10.1	9.8	9.9		11.2	11.2	11.7	10	9.7	10.6	9			10.3	11	10.7	8.2	8.5	8	12.5	12.1		10	9.8
	PCT	%	0.2	0.58		0.37	0.4	0.35	0.27	0.29	0.25	0.23	0.24	0.22	0.27	0.28	0.27	34.9	0.43		0.31	0.37	0.33	0.42	0.36	0.36	0.34	0.29		0.41	0.37	0.38	0.36	0.34	0.33	0.3			0.28	0.28	0.28	0.25	0.27	0.25	0.45	0.38		0.37	0.38
	PLT	10^3/uL	190	468		380	404	423	254	310	255	214	223	220	278	252	274	22	439		325	379	328	452	387	354	349	293		365	333	326	355	346	313	336			268	254	265	301	320	315	356	312		366	384
	SEGS	X10^3/UL	2.841	9.112		2.873	4.622	4.92	9.479	11.296	4.704	3.824		3.757	3.894	6.614	6.154	7.316	5.273		3.465	5.122	3.29	5.273	6.856	7.886	5.397	6.021		4.137	4.015	4.608	5.278	4.703	5.481	7.68			7.817	6.789	3.44	4.424	5.353	3.942	2.881	3.505		5.565	5.774
	BANDNEU																																													0.059
	LYMPH	X10^3/UL	0.594	3.305		0.257	0.514	0.713	0.492	0.141	0.941	0.243		1.156	0.708	0.515	0.623	0.482	0.633		0.594	0.135	0.94	1.119	0.771	1.314	5.551	7.97		1.064	0.99	0.806	0.506	0.362	0.441	0.614			0.091	0.164	0.473	0.253	1.119	0.986	0.942	0.416		0.376	1.123
	MONO	X10^3/UL	0.075	0.85		0.308	0.385	0.357	1.354	1.271	0.269	0.121		0.231	0.59	0.172	0.467	0.08	0.422		0.149	0.404	0.235	0.4	0.257	0.404	0.154	0.531		0.236	0.275	0.173	0.217	0.121	0.252	1.229			0.091	0.327	0.086	0.506	0.559	0.493	0.277	0.475		0.827	0.321
	EOS	X10^3/UL	0.03	1.264		0.616	0.321	0.357	0.492	0.565	0.806	0.85		0.52	0.413	0.344	0.467	0.161	0.703		0.248	0.067	0.094	0.479	0.343	0.202	4.318	0.177		0.355	0.22	0.173	0.506	0.422	0.126	0.717			0.727	0.164	0.301	0.379	0.799	1.056	1.108	1.069		0.376	0.722
	BASO																																									0.063
	RELYMPH
	ATYLYMPH	X10^3/UL				1.077	0.578	0.784	0.123	0.847		1.032		0.058	0.295	0.945	0.078				0.495	1.011	0.047	0.719	0.086	0.303	40	3.011		0.118			0.723	0.422	Rare				0.364	0.736		0.695	0.16	0.563	0.332	0.416		0.376	0.08
	PLTCLUMP						Occasional	42	0.369			Rare		0.058	42	Rare	41				40		0.094	Few	0.257	Rare	7.9	Rare								Occasional						Few
	PCV	%	39	58		42	40	6.8	Occasional	44	44	47		42	7	39	6.9	39	35		6.5	42	43	39	42	43		36		38	34	36	48	42	35	50			52	48	51		47	49	44	43		50	47
	PP	g/dl	6.1	7.5		6.9	6.8		45	6.8	6.4	6.5		6.6		6.4		.	6.1			6.8	6.5	7.3	7.2	6.7		7.6		6.6	6.9	6.8	6.9	6.6	6.5	5.6			7.3	7.4	7.4		6.8	6.6	6	6.1		7.4	7.6
	POIK								Mild		Mild	Moderate		Mild	Moderate	Mild	Mild																									50	Slight
	ACANTH								Rare			Rare																														7.1
	BLISTER							Rare							Rare																		Rare	Rare							Rare
	ECCEN																																	Rare	Rare
	HYPER																					Rare								Rare
	HYPO																	Slight
	IMMGRAN
	MACRO						Slight		Mild	Slight																													Slight
	MICRO																	Slight			Slight													Slight
	NRB%																							2						3	2	3	1		1
	NRB#																							0.16						0.18	0.11	0.17	0.07		0.06
	OVALO																				Rare									Rare	Rare	Rare													Rare	Rare
	POLY
	SmudgeRBC								Rare							Rare		Moderate	Rare				Rare	Occasional			Rare						Occasional			Occasional				Rare		Rare			Rare			Occasional
	SCHISTO
	SPHERO
	TARGET						Rare		Rare																Rare								Occasional								Rare			Rare
	HGBcry																					Rare
	HJBODY																									Rare								Rare
	PLTAPP					Normal	Normal	Normal	Normal	Normal	Normal	Normal		Normal	Normal	Normal	Normal	Normal	Normal		Normal	Normal	Normal	Normal	Normal	Normal	Normal	Normal		Normal	Normal	Normal	Normal	Normal	Normal	Normal			Normal	Normal	Normal	Normal	Normal	Normal	Normal	Normal		Normal	Normal
	LARPLT																					Rare	Occasional		Rare			Occasional																Occasional	Rare				Occasional
[truncated: 166 more columns]

## Sheet: Urinalysis
Supplementary Data S2: Patient Labwork
Urinalysis Data
					Patient ID and Timepoint	AB001 - Month 0	AB001 - Month 1	AB001 - Month 6	AB002 - Month 0	AB002 - Month 1	AB002 - Month 6	AB003 - Month 0	AB003 - Month 1	AB003 - Month 6	AB004 - Month 0	AB004 - Month 1	AB004 - Month 6	AB005 - Month 0	AB005 - Month 1	AB005- Month 6	AB006 - Month 0	AB006 - Month 1	AB006- Month 6	AB007 - Month 0	AB007 - Month 1	AB007- Month 6	AB008 - Month 0	AB008 - Month 1	AB008- Month 6	AB009 - Month 0	AB009 - Month 1	AB009- Month 6	AB010 - Month 0	AB010 - Month 1	AB010- Month 6	AB011 - Month 0	AB011 - Month 1	AB011- Month 6	AB012 - Month 0	AB012 - Month 1	AB012- Month 6	AB013 - Month 0	AB013 - Month 1	AB013- Month 6	AB014 - Month 0	AB014 - Month 1	AB014- Month 6	AB015 - Month 0	AB015 - Month 1
					Method of Collection	Voided	Voided	Voided	Voided	Voided	Voided	Voided	Voided	Voided	Voided	Voided	Voided	Voided	Voided		Voided	Voided	Voided	Voided	Voided	Voided	Voided	Voided		Voided	Voided	Voided	Voided	Voided	Voided	Voided			Voided	Voided		Voided	Voided	Voided	Voided	Voided		Voided	Voided
			Reference Range
		Units	Lowest	Highest
	UPH		>9			6	7	7		8	7	8	7	6.5	6	8	5	8	6.5		8	7	7	5	7	7	7	7		7	6	5	7	6.5	6	8			6	6		7	7	6	8	7		7	5
	PROTDip	mg/dL	Negative			15	15	15	30	15	15	30mg/dl = 1+	15	30	15	15	15	30	30		30	30	15	15	15	15	Negative	30		15	30	15	15	15	15	30			15	15		15	Negative	30	15	Negative		100	100
	UGLU	mg/dL	Normal			Normal	Normal	Normal	Normal	Normal	Normal	Normal	Normal	Normal	Normal	Normal	Normal	Normal	Normal		Normal	Normal	Normal	Normal	Normal	Normal	Normal	Normal		Normal	Normal	Normal	Normal	Normal	Normal	Normal			Normal	Normal		Normal	Normal	Normal	Normal	Normal		Normal	Normal
	UKET	mg/dL	Negative			5	Negative	5	Negative	Negative	Negative	5 mg/dl=Trace	Negative	Negative	Negative	Negative	5	5	5		Negative	5	Negative	Negative	Negative	5	Negative	5		Negative	Negative	Negative	Negative	Negative	5	Negative			Negative	Negative		5	Negative	Negative	Negative	Negative		5	Negative
	BILDip		Negative			Negative	Negative	Negative	Negative	Negative	Negative	Negative	Negative	Negative	1	Negative	Negative	Negative	Negative		Negative	Negative	Negative	Negative	Negative	Negative	Negative	Negative		Negative	Negative	Negative	Negative	Negative	Negative	Negative			Negative	Negative		Negative	Negative	Negative	Negative	Negative		Negative	Negative
	UBLO	/ul	Negative			Negative	Negative	Negative	Negative	Negative	Negative	Negative	Negative	Negative	25	Negative	Negative	Negative	Negative		Negative	10	10	Negative	Negative	Negative	10	Negative		Negative	10	Negative	Negative	Negative	Negative	Negative			Negative	10		Negative	Negative	Negative	Negative	Negative		Negative	10
	UCOL		Yellow	Light Yellow		Yellow	Yellow	Yellow	Yellow	Yellow	Yellow	Yellow	Yellow	Yellow	Yellow	Yellow	Yellow	Yellow	Yellow		Yellow	Yellow	Light Yellow	Yellow	Yellow	Yellow	Light Yellow	Yellow		Yellow	Yellow	Yellow	Yellow	Yellow	Yellow	Yellow			Yellow	Yellow		Yellow	Yellow	Yellow	Light Yellow	Light Yellow		Yellow	Light Yellow
	UCLAR		Clear			Slightly Cloudy	Clear	Slightly Cloudy	Clear	Clear	Clear	Cloudy	Cloudy	Slightly Cloudy	Clear	Clear	Clear	Slightly Cloudy	Clear		Clear	Clear	Clear	Clear	Clear	Clear	Clear	Clear		Clear	Clear	Clear	Clear	Clear	Slightly Cloudy	Clear			Slightly Cloudy	Slightly Cloudy		Slightly Cloudy	Cloudy	Slightly Cloudy	Clear	Clear		Clear	Clear
	SPGR		1.005	1.03		1.025	1.021	1.023	1.033	1.026	1.027	1.04	1.028	1.027	1.022	1.028	1.022	1.037	1.028		1.033	1.04	1.01	1.029	1.026	1.032	1.011	1.038		1.028	1.033	1.028	1.017	1.016	1.031	1.032			1.023	1.027		1.034	1.026	1.034	1.009	1.009		1.034	1.024
	UWBC	/hpf	None Seen							RARE	RARE				RARE			30-40	RARE			RARE	RARE		RARE	RARE	RARE	RARE		0-5	0-5	RARE		RARE	0-5				15-20	2023-05-10				RARE				0-5	0-5
	URBC	/hpf	None Seen			RARE	RARE			0-5			RARE			RARE					0-5	2023-05-10	0-5					RARE					RARE			RARE						RARE						RARE	0-5
	UEPI	/hpf	None Seen			RARE	0-5	RARE	RARE	0-5	0-5	RARE	RARE	RARE	RARE	RARE	RARE	2023-05-10	0-5		0-5	0-5	0-5	0-5		0-5	0-5	RARE		RARE	RARE	RARE	RARE	RARE	0-5	0-5			RARE	RARE		RARE	RARE		RARE	0-5		RARE	0-5
	FAT	/hpf	None Seen			FEW	MODERATE	FEW	FEW	FEW	FEW	MODERATE	MODERATE	MANY	FEW	FEW	FEW	FEW	FEW		FEW	FEW	RARE	FEW	FEW	FEW	RARE	RARE		FEW	FEW	RARE	FEW	FEW	MODERATE	FEW			FEW	FEW		MANY	MODERATE	MODERATE	RARE	FEW		FEW
	BACT																																						4	4
	SPERM
	AMORPH	/hpf	None Seen														RARE													FEW						FEW
	CGRAN	/hpf	None Seen														RARE
	FGRAN	/hpf	None Seen														RARE	RARE						RARE						RARE																			RARE
	HYAL	/lpf	None Seen			RARE		RARE									RARE							0-2	RARE						0-2	0-2								RARE									0-2
	CAOXA
	TRIPLPHOS	/lpf	None Seen									FEW
[truncated: 166 more columns]
