# Supplementary material for: A randomized, controlled clinical trial demonstrates improved owner-assessed cognitive function in senior dogs receiving a senolytic and NAD+ precursor combination
Source: Sci Rep. 2024 May 29;14:12399. doi: 10.1038/s41598-024-63031-w (PMC11137034; doi:10.1038/s41598-024-63031-w)
Supplement: Supplementary file 3 — Supplementary Information 3. [file 41598_2024_63031_MOESM3_ESM.xlsx]

## Sheet: Master
Supplementary Data S3: Activity Monitor Data
DATA ID		AB001_M0_DAY	AB001_M0_END	AB001_M1_DAY	AB001_M1_END	AB001_M3_DAY	AB001_M3_END	AB001_M6_DAY	AB001_M6_END	AB001_CHANGE_DAY	AB001_CHANGE_END	AB001_CHANGE6_DAY	AB001_CHANGE6_END	AB001_CHANGE36_DAY	AB001_CHANGE36_END	AB002_M0_DAY	AB002_M0_END	AB002_M1_DAY	AB002_M1_END	AB002_M3_DAY	AB002_M3_END	AB002_M6_DAY	AB002_M6_END	AB002_CHANGE_DAY	AB002_CHANGE_END	AB002_CHANGE6_DAY	AB002_CHANGE6_END	AB002_CHANGE36_DAY	AB002_CHANGE36_END	AB003_M0_DAY	AB003_M0_END	AB003_M1_DAY	AB003_M1_END	AB003_M3_DAY	AB003_M3_END	AB003_M6_DAY	AB003_M6_END	AB003_CHANGE_DAY	AB003_CHANGE_END	AB003_CHANGE6_DAY	AB003_CHANGE6_END	AB003_CHANGE36_DAY	AB003_CHANGE36_END	AB004_M0_DAY	AB004_M0_END	AB004_M1_DAY	AB004_M1_END	AB004_M3_DAY	AB004_M3_END
	Time
	0	83.438	0	0	0	0	0	81.908	0	-83.438	0	-1.53	0	81.908	0	0	2	146.713	0	0	0			0	-2					382.044	0	189.72	218.77	957.698	0	51.34	37.295	575.654	0	-330.704	37.295	-906.358	37.295	2.06	0	10.468	0	0	0
	0.000694444	0	0	19.196	0	0	42	59.2	0	0	42	59.2	0	59.2	-42	0	285.47	64.88	0	0	0			0	-285.47					48.926	0	4.18	0	313.914	12.805	67.162	0	264.988	12.805	18.236	0	-246.752	-12.805	90.664	0	27.374	0	0	0
	0.00138889	0	0	87.272	14	0	0	11.598	0	0	0	11.598	0	11.598	0	7.79	304.205	0	179.83	0	0			-7.79	-304.205					8.676	177.605	361.446	91.35	56.822	23.64	0	21.685	48.146	-153.965	-8.676	-155.92	-56.822	-1.955	0	14.5	29.904	3.5	0	0
	0.00208333	0	0	0	0	0	0	51.508	0	0	0	51.508	0	51.508	0	0	0	0	0	0	0			0	0					88.166	0	139.632	0	39.166	0	62.134	0	-49	0	-26.032	0	22.968	0	86.118	133.33	49.882	77.475	0	219.235
	0.00277778	0	0	2.408	309.22	0	119.72	54.632	0	0	119.72	54.632	0	54.632	-119.72	0	343.31	165.595	0	0	0			0	-343.31					415.302	0	0	0	0	0	86.996	0	-415.302	0	-328.306	0	86.996	0	1.6	250.395	96.646	130.735	0	0
	0.00347222	24.4	47.52	85.854	49.985	0	31.275	0	0	-24.4	-16.245	-24.4	-47.52	0	-31.275	149.346	1297.64	70.4425	0	0	0			-149.346	-1297.64					57.642	0	52.548	0	189.836	0	61.982	0	132.194	0	4.34	0	-127.854	0	56.712	563.565	57.634	224.59	0	0
	0.00416667	9.76	0	0	0	0	30	15.982	0	-9.76	30	6.222	0	15.982	-30	3.4	1417.48	151.653	0	75.494	0			72.094	-1417.48					0	0	0.8	0	26.742	0	23	0	26.742	0	23	0	-3.742	0	0	105.11	89.73	86.745	0	0
	0.00486111	76.952	0	77.18	0	0	0	0	21.5	-76.952	0	-76.952	21.5	0	21.5	1.8	198.765	0	0	0	0			-1.8	-198.765					283.122	0	0	159.33	0	0	184.338	0	-283.122	0	-98.784	0	184.338	0	0	0	0	173.825	42.608	0
	0.00555556	0	0	11.486	0	0	0	0	0	0	0	0	0	0	0	0	37.12	0	0	0	0			0	-37.12					43.93	0	0	206.17	0	703.78	51.03	0	-43.93	703.78	7.1	0	51.03	-703.78	0	0	0	0	0	0
	0.00625	142.812	0	114.742	0	90.834	284.82	43.1	0	-51.978	284.82	-99.712	0	-47.734	-284.82	0.6	0	0	0	0	0			-0.6	0					0	0	45.716	146.45	18.164	393.575	68.136	0	18.164	393.575	68.136	0	49.972	-393.575	0	0	0	195.52	12.664	0
	0.00694444	6.882	2.5	0	0	24.274	0	0	0	17.392	-2.5	-6.882	-2.5	-24.274	0	119.282	0	0	141.39	40.852	0			-78.43	0					0	0	2	14.57	20.654	17.585	96.36	0	20.654	17.585	96.36	0	75.706	-17.585	0	0	0	115.915	0	0
	0.00763889	23.2	0	0	0	0	72.935	40.706	0	-23.2	72.935	17.506	0	40.706	-72.935	4.756	0	210.54	0	0	0			-4.756	0					0.4	0	39.274	0	0	256.16	55.834	0	-0.4	256.16	55.434	0	55.834	-256.16	0	0	0	0	0	0
	0.00833333	0	0	0	0	67.784	195.63	311.458	0	67.784	195.63	311.458	0	243.674	-195.63	287.388	4	0	0	0	0			-287.388	-4					8.244	0	61.372	0	71.592	205.17	105.804	0	63.348	205.17	97.56	0	34.212	-205.17	0	0	205.854	0	0	0
	0.00902778	131.154	0	0	0	32.63	190.795	370.944	0	-98.524	190.795	239.79	0	338.314	-190.795	146.488	0	106.483	0	98.3	227.58			-48.188	227.58					106.44	0	273.398	0	0	30.49	95.908	0	-106.44	30.49	-10.532	0	95.908	-30.49	0	0	10.51	0	15.002	0
	0.00972222	8	0	0	0	5.2	0	169.93	1	-2.8	0	161.93	1	164.73	1	0	0	407.998	265.25	5.4	0			5.4	0					0	139.24	48.43	0	14.868	558.675	98.56	0	14.868	419.435	98.56	-139.24	83.692	-558.675	0	0	76.586	53.22	30.55	0
	0.0104167	21.734	135.08	0	0	76.044	7.16	153.118	0	54.31	-127.92	131.384	-135.08	77.074	-7.16	0	0	229.542	0	155.094	0			155.094	0					0	14.535	0	0	84.294	136.28	26.554	0	84.294	121.745	26.554	-14.535	-57.74	-136.28	0	0	77.306	0	57.958	0
	0.0111111	0	105.33	28.274	0	95.53	0	287.97	0	95.53	-105.33	287.97	-105.33	192.44	0	138.634	0	326.03	0	236.91	0			98.276	0					0	0	11.468	0	0	600.21	0	1.415	0	600.21	0	1.415	0	-598.795	0	0	0	84.35	3.826	0
	0.0118056	14.51	28.16	1.216	0	17.294	0	212.254	0	2.784	-28.16	197.744	-28.16	194.96	0	475.568	0	207.69	0	0	0			-475.568	0					0	0	0	0	3.2	185.105	0	195.425	3.2	185.105	0	195.425	-3.2	10.32	0	0	50.37	0	100.122	0
	0.0125	0	4	0	0	0	0	262.232	0	0	-4	262.232	-4	262.232	0	0.6	0	350.027	0	0	0			-0.6	0					0	0	0	6.105	9.964	72.5	0	0	9.964	72.5	0	0	-9.964	-72.5	0	0	0	0	296.11	0
	0.0131944	49.586	0	0	0	92.096	0	247.51	0	42.51	0	197.924	0	155.414	0	0	0	259.35	0	0	0			0	0					0	0	0	0	0	0	0	0	0	0	0	0	0	0	0	0	27.712	0	34.128	0
	0.0138889	31.324	0	0	0	0	0	0	0	-31.324	0	-31.324	0	0	0	0	0	87.035	0	136.04	0			136.04	0					0	0	0	0	5.946	0	0	0	5.946	0	0	0	-5.946	0	0	0	0	0	40.658	9.5
	0.0145833	15.8	0	0	0	0	0	0	0	-15.8	0	-15.8	0	0	0	0	0	186.055	0	0	0			0	0					0	0	0.6	0	56.104	63.655	24.538	0	56.104	63.655	24.538	0	-31.566	-63.655	0.6	0	0	0	24.09	108.615
	0.0152778	0	0	0	0	0	0	0	0	0	0	0	0	0	0	91.748	0	436.89	0	0	0			-91.748	0					0	0	73.314	183.67	67.428	0	0	0	67.428	0	0	0	-67.428	0	88.76	0	0	0	8.2	39.9
	0.0159722	110.084	0	41.474	0	0	0	0	0	-110.084	0	-110.084	0	0	0	52.492	0	237.782	0	81.9	0			29.408	0					33.502	0	0	177.705	5.11	8.6	485.476	0	-28.392	8.6	451.974	0	480.366	-8.6	148.86	0	0.8	0	73.534	39.915
	0.0166667	3.8	0	118.562	0	0	270.62	0	0	-3.8	270.62	-3.8	0	0	-270.62	0	9.86	385.707	0	0	0			0	-9.86					0	0	7.984	0	0	0	176.26	0	0	0	176.26	0	176.26	0	165.722	0	41.322	0	108.486	600.675
	0.0173611	0	0	17.49	0	0	13	0	0	0	13	0	0	0	-13	0	0	127.15	0	62.664	256.205			62.664	256.205					94.72	0	0	6.5	0	0	33.024	0	-94.72	0	-61.696	0	33.024	0	65.644	0	0	0	2.2	362.915
	0.0180556	0	273.52	27.228	0	66.56	0	0	0	66.56	-273.52	0	-273.52	-66.56	0	14.4	0	102.73	0	201.884	60.8			187.484	60.8					0	0	0	0	2.4	0	0	0	2.4	0	0	0	-2.4	0	106.046	82.515	0	0	110.956	112.295
	0.01875	2.4	15.5	0	0	16.2	0	0	0	13.8	-15.5	-2.4	-15.5	-16.2	0	0	0	0	0	71.856	0			71.856	0					0	0	0	0	47.654	0	0	0	47.654	0	0	0	-47.654	0	89.4	144.16	0	0	123.824	0
	0.0194444	22.606	0	58.682	0	0	0	14.946	0	-22.606	0	-7.66	0	14.946	0	0	0	0	0	1.216	0			1.216	0					0	0	0	114.715	226.798	0	0	0	226.798	0	0	0	-226.798	0	59.296	103.185	0	0	185.91	0
	0.0201389	116.218	0	194.658	0	3	167.53	0	0	-113.218	167.53	-116.218	0	-3	-167.53	0	0	0	2.5	418.606	72.465			418.606	72.465					44.912	60.64	0	172.49	5.122	0	0	0	-39.79	-60.64	-44.912	-60.64	-5.122	0	44.048	211.1	0	0	198.968	0
	0.0208333	0	0	1.2	0	0	0	0	0	0	0	0	0	0	0	0	0	0	0	162.514	200.98			162.514	200.98					73.814	46.31	0	0	46.05	0	0	0	-27.764	-46.31	-73.814	-46.31	-46.05	0	0	0	0	0	369.352	0
	0.0215278	0	0	0	198.55	87.75	335.005	0	0	87.75	335.005	0	0	-87.75	-335.005	0	0	0	0	4.4	0			4.4	0					0	0	0	0	239.212	0	0	0	239.212	0	0	0	-239.212	0	0	0	0	0	367.374	0
	0.0222222	2.4	0	0	58.27	3.82	0	17.154	190.09	1.42	0	14.754	190.09	13.334	190.09	0	0	0	0	0	192.57			0	192.57					0	0	16.658	0	72.408	0	181.918	57.12	72.408	0	181.918	57.12	109.51	57.12	0	0	61.112	0	141.918	0
	0.0229167	0	0	0	67.425	0	0	0	7.5	0	0	0	7.5	0	7.5	0	0	0	0	0	179.455			0	179.455					0	28.97	28.688	0	54.068	0	78.004	0	54.068	-28.97	78.004	-28.97	23.936	0	37.526	0	268.518	0	41.284	0
	0.0236111	23.2	0	0	0	0	63.74	0	69.87	-23.2	63.74	-23.2	69.87	0	6.13	60.684	0	0	0	0	0			-60.684	0					0	136.03	0.8	0	81.262	0	0	0	81.262	-136.03	0	-136.03	-81.262	0	62.332	0	118.898	0	60.526	0
	0.0243056	74.292	0	0	0	0	151.38	0	132.7	-74.292	151.38	-74.292	132.7	0	-18.68	0	0	0	0	0	0			0	0					61.618	98.445	369.244	0	61.61	0	156.7	0	-0.008	-98.445	95.082	-98.445	95.09	0	2.4	0	181.174	0	11.556	0
	0.025	21.8	0	0	0	0	0	77.406	0	-21.8	0	55.606	0	77.406	0	0	0	0	320.6	0	0			0	0					0	0	235.902	0	23.846	0	217.856	0	23.846	0	217.856	0	194.01	0	213.52	131.32	245.634	0	2.416	0
	0.0256944	0	0	1.2	0	0	0	0	0	0	0	0	0	0	0	0	0	54.7975	121.65	122.89	0			122.89	0					0	0	404.406	0	216.658	0	425.454	0	216.658	0	425.454	0	208.796	0	48.19	0	84.28	504.76	1.65	0
	0.0263889	0	0	81.71	0	0	0	0	0	0	0	0	0	0	0	0	0	0	3	0	0			0	0					0	0	94.24	0	23.058	1119.81	163.26	314.495	23.058	1119.81	163.26	314.495	140.202	-805.31	225.896	0	98.342	1012.49	8	0
	0.0270833	0.4	23.16	27.384	0	0	0	57.118	0	-0.4	-23.16	56.718	-23.16	57.118	0	0	0	0	0	0	0			0	0					12.684	0	78.154	0	3.2	165.97	58.882	440.83	-9.484	165.97	46.198	440.83	55.682	274.86	146.916	0	93.026	374.96	0	52.465
	0.0277778	0	197.675	1.6	0	85.506	0	3.2	0	85.506	-197.675	3.2	-197.675	-82.306	0	0	0	0	0	0	0			0	0					0	0	147.626	0	0	645.855	0	149.565	0	645.855	0	149.565	0	-496.29	19.632	0	47.552	238.79	6.228	112.585
	0.0284722	0	0	0	0	2.2	0	0	45.675	2.2	0	0	45.675	-2.2	45.675	0	0	0	4.125	0	0			0	0					32.05	0	660.606	0	0	933.725	0	0	-32.05	933.725	-32.05	0	0	-933.725	30.788	0	4.504	115.185	62.736	85.21
	0.0291667	0	246.49	63.12	0	100.236	0	0	0	100.236	-246.49	0	-246.49	-100.236	0	0	0	35.3025	0	0	0			0	0					141.744	0	781.456	0	2.6	962.27	0	0	-139.144	962.27	-141.744	0	-2.6	-962.27	57.986	3.5	201.676	145.63	124.104	0
	0.0298611	0	0	17.906	0	0	0	27.412	0	0	0	27.412	0	27.412	0	0	0	5.75	0	64.186	62.29			64.186	62.29					183.8	0	51.246	0	0	3343.51	69.254	52.64	-183.8	3343.51	-114.546	52.64	69.254	-3290.88	0	0	285.238	6	0	122.625
	0.0305556	0	0	0	0	17.412	0	20.798	73	17.412	0	20.798	73	3.386	73	0	0	196.912	0	464.406	0			464.406	0					226.684	303.765	477.032	0	0	1541.11	0	0	-226.684	1237.34	-226.684	-303.765	0	-1541.11	66.216	0	19.126	481.28	15.9	84.82
	0.03125	0	0	28.702	314.75	9.946	0	2.69	106.095	9.946	0	2.69	106.095	-7.256	106.095	0	0	94.12	0	23.03	0			23.03	0					19.314	109.88	437.372	0	47.376	2737.46	0	0	28.062	2627.58	-19.314	-109.88	-47.376	-2737.46	0	0	0	172.705	1.698	91.175
	0.0319444	0	0	0	18.345	51.886	0	0	221.83	51.886	0	0	221.83	-51.886	221.83	0	4.125	0	346.13	0	0			0	-4.125					0	57.04	9.71	0	0	282.785	0	0	0	225.745	0	-57.04	0	-282.785	126.14	0	0	544.25	0	0
	0.0326389	0	0	0	0	0	0	4.4	0	0	0	4.4	0	4.4	0	0	0	0	0	0	0			0	0					0	0	56.89	0	0	372.15	0	0	0	372.15	0	0	0	-372.15	2.408	135.625	0	772.8	0	0
	0.0333333	0	99.35	80.594	0	0	0	0	0	0	-99.35	0	-99.35	0	0	0	0	0	0	23.74	0			23.74	0					0	572.255	171.702	0	0	0	0	138.545	0	-572.255	0	-433.71	0	138.545	2.6	52.205	12.258	184.305	22.53	0
	0.0340278	0	69.375	0	0	0	0	73.356	0	0	-69.375	73.356	-69.375	73.356	0	0	416.925	2	0	0	0			0	-416.925					0	39.4	44.612	0	0	0	0	1828.39	0	-39.4	0	1788.99	0	1828.39	0	454.175	91.174	13.51	14.256	0
	0.0347222	74.748	0	0	0	0	0	0	0	-74.748	0	-74.748	0	0	0	0	0	0	0	0	0			0	0					0	0	43.846	0	0	0	0	1009.24	0	0	0	1009.24	0	1009.24	0	754.365	88.85	46.42	0	0
	0.0354167	0	0	1	0	0	19.73	72.534	0	0	19.73	72.534	0	72.534	-19.73	4.044	0	0	0	0	0			-4.044	0					0	0	37.652	0	82.702	138.755	20.274	764.785	82.702	138.755	20.274	764.785	-62.428	626.03	0	269.105	178.742	85.945	0	0
	0.0361111	0	0	0	0	0	8.73	44.144	0	0	8.73	44.144	0	44.144	-8.73	136.772	0	0	0	0	0			-136.772	0					0	0	0	0	148.288	274.72	99.746	745.085	148.288	274.72	99.746	745.085	-48.542	470.365	0	0	5.004	0	0	0
	0.0368056	0	3.16	0	0	9.08	154.225	0	0	9.08	151.065	0	-3.16	-9.08	-154.225	134.538	0	0	0	0	0			-134.538	0					0	0	0	0	94.412	1043.21	0	527.49	94.412	1043.21	0	527.49	-94.412	-515.72	0	0	0	0	0	0
	0.0375	0	13	58.84	0	55.614	77.585	0	0	55.614	64.585	0	-13	-55.614	-77.585	161.364	0	80.32	0	2.684	0			-158.68	0					0	1	0	0	450.54	939.34	0	71.44	450.54	938.34	0	70.44	-450.54	-867.9	0	0	2.4	0	13.708	0
	0.0381944	0	0	10.934	68.5	131.37	0	0	0	131.37	0	0	0	-131.37	0	192.098	0	0	0	0	0			-192.098	0					0	3	0	193.495	419.8	1181.27	0	67.11	419.8	1178.27	0	64.11	-419.8	-1114.16	0	0	85.17	0	35.728	0
	0.0388889	0	0	0	0	73.872	0	0.4	0	73.872	0	0.4	0	-73.472	0	143.138	0	0	0	0	0			-143.138	0					0	0	1.8	0	322.27	1234.36	0	0	322.27	1234.36	0	0	-322.27	-1234.36	2.332	0	3.676	0	73.342	0
	0.0395833	0	0	0	0	55.666	0	159.284	0	55.666	0	159.284	0	103.618	0	93.826	0	0	0	0	0			-93.826	0					0	0	0	34.44	296.454	116.64	0	64.895	296.454	116.64	0	64.895	-296.454	-51.745	0	0	0	0	139.116	0
	0.0402778	165.622	0	0	0	68.198	0	0	0	-97.424	0	-165.622	0	-68.198	0	38.334	116.455	11.6	0	110.076	0			71.742	-116.455					0	105.075	0	309.155	26.196	10.225	0	99.465	26.196	-94.85	0	-5.61	-26.196	89.24	0	0	126.66	0	26.74	0
	0.0409722	0	0	0.4	0	161.24	0	0	0	161.24	0	0	0	-161.24	0	0	14.09	87.4275	10.295	0	0			0	-14.09					0	0	0	304.2	0	86.9	0	0	0	86.9	0	0	0	-86.9	0	40.225	313.718	0	308.336	2.5
	0.0416667	1.6	69.43	0	330.73	9.652	0	119.704	0	8.052	-69.43	118.104	-69.43	110.052	0	0	0	76.0825	0	0	0			0	0					0.4	0	0	49.56	0	0	7.034	0	-0.4	0	6.634	0	7.034	0	0	0	366.268	0	82.398	77.64
	0.0423611	12.4	0	139.09	74.555	31.304	0	40.242	0	18.904	0	27.842	0	8.938	0	3.162	0	98.385	0	0	359.49			-3.162	359.49					0	0	0	216.495	175.442	0	0	0	175.442	0	0	0	-175.442	0	0	0	63.86	0	0.894	0
	0.0430556	8.83	0	0	205.305	8.354	0	4	0	-0.476	0	-4.83	0	-4.354	0	88.934	346.63	246.952	0	0	126.14			-88.934	-220.49					0	0	8.684	145.85	35.99	0	0	0	35.99	0	0	0	-35.99	0	68.288	0	91.704	0	0	0
	0.04375	4.2	0	13.31	639.72	0	0	14.128	0	-4.2	0	9.928	0	14.128	0	103.782	0	0	7.5	84.032	200.965			-19.75	200.965					54.33	0	67.794	344.01	15.802	0	216.764	0	-38.528	0	162.434	0	200.962	0	28.466	0	23.082	0	0	0
	0.0444444	78.252	0	28.564	224.075	0	0	42.584	0	-78.252	0	-35.668	0	42.584	0	0	0	0	0	27.136	50.83			27.136	50.83					96.282	0	0	159.105	61.214	0	321.606	0	-35.068	0	225.324	0	260.392	0	0	0	115.576	0	41.844	0
	0.0451389	0.824	189.72	0	54.26	0	0	0	0	-0.824	-189.72	-0.824	-189.72	0	0	62.758	0	160.407	0	0	0			-62.758	0					0	0	0	0	208.628	10.2	6.276	222.175	208.628	10.2	6.276	222.175	-202.352	211.975	19.65	0	30.264	165.185	44.572	0
	0.0458333	0	25	0	4	0	0	0	0	0	-25	0	-25	0	0	0	0	5	0	9	0			9	0					18.248	0	0	0	890.614	0	227.928	0	872.366	0	209.68	0	-662.686	0	0	0	88.648	0	254.252	0
	0.0465278	0	0	0	0	0	355.24	0	0	0	355.24	0	0	0	-355.24	0	0	307.502	0	0	0			0	0					0	0	0	0	49.718	0	291.23	0	49.718	0	291.23	0	241.512	0	0	0	282.89	0	29.154	0
	0.0472222	0	0	155.236	61.585	0	17.735	0	355.89	0	17.735	0	355.89	0	338.155	0	6.105	122.795	0	90.054	0			90.054	-6.105					0	85.79	0	0	11.498	19.585	73.176	0	11.498	-66.205	73.176	-85.79	61.678	-19.585	0	0	111.948	0	8.558	0
	0.0479167	2.69	0	0	452.67	44.344	1.5	78.98	0	41.654	1.5	76.29	0	34.636	-1.5	0	42.84	165.042	0	0	0			0	-42.84					0	0	0	187.525	0	2	3.606	0	0	2	3.606	0	3.606	-2	0	0	20.514	0	30.19	0
	0.0486111	104.154	0	18.418	46.76	17.6	0	45.436	52.46	-86.554	0	-58.718	52.46	27.836	52.46	0	0	77.3175	0	0	2			0	2					0	0	41.048	35	0	65.485	234.514	0	0	65.485	234.514	0	234.514	-65.485	0	0	21.874	0	115.13	0
	0.0493056	17.042	0	16.782	21.5	0	35.92	0	0	-17.042	35.92	-17.042	0	0	-35.92	0	0	187.887	0	0	0			0	0					0	0	2.608	0	36.578	0	49.852	0	36.578	0	49.852	0	13.274	0	31.982	0	8.8	0	2.4	0
	0.05	0	0	0	0	60.602	0	0	0	60.602	0	0	0	-60.602	0	85.894	767.975	197.58	0	0	258.96			-85.894	-509.015					17.294	0	157.32	0	43.768	0	0	0	26.474	0	-17.294	0	-43.768	0	0	248.025	12.62	0	13.47	0
	0.0506944	0	0	8.4	0	65.42	0	0	0	65.42	0	0	0	-65.42	0	237.84	8	93.555	0	98.032	1312.98			-139.808	1304.98					0	0	190.278	392.565	8.002	0	0	0	8.002	0	0	0	-8.002	0	0	0	0	0	17.764	0
	0.0513889	0	0	0	0	62.13	0	0	0	62.13	0	0	0	-62.13	0	0	0	130.21	0	0	0			0	0					17.584	0	194.652	0	24.16	0	0	0	6.576	0	-17.584	0	-24.16	0	0	0	0	0	24.74	91.96
	0.0520833	0	235.375	0	0	110.396	0	0	0	110.396	-235.375	0	-235.375	-110.396	0	0	133.035	208.507	60.995	1	0			1	-133.035					0	0	156.756	0	38.89	39.6	106.2	42.025	38.89	39.6	106.2	42.025	67.31	2.425	0	59.365	19.714	0	64.686	0
	0.0527778	0	0	0	0.5	0	0	66.768	0	0	0	66.768	0	66.768	0	116.404	428.84	129.407	0	101.73	38.59			-14.674	-390.25					0	0	340.97	0	91.826	9.5	0	0	91.826	9.5	0	0	-91.826	-9.5	26.084	55.66	0	0	44.99	0
	0.0534722	0	0	0	8.5	21.4	0	1.4	0	21.4	0	1.4	0	-20	0	0	458.975	55.595	259.335	428.12	234.04			428.12	-224.935					0	0	160.4	0	283.086	68.69	0	0	283.086	68.69	0	0	-283.086	-68.69	0	0	0	0	290.422	0
	0.0541667	0	164.49	0	0	0.894	0	21.912	0	0.894	-164.49	21.912	-164.49	21.018	0	0	1198.2	63.1275	164.305	0	241.815			0	-956.39					0	0	15.632	0	106.128	0	0	0	106.128	0	0	0	-106.128	0	0	0	0	0	139.774	24.025
	0.0548611	0	0	0	0	0	318.255	0	0	0	318.255	0	0	0	-318.255	143.572	371.925	0	0.5	22.278	138.435			-121.294	-233.49					175.104	0	210.662	0	35.306	0	0	0	-139.798	0	-175.104	0	-35.306	0	5.462	0	0	0	254.24	5.5
	0.0555556	2.8	0	0	0	142.624	5.195	70.962	4.5	139.824	5.195	68.162	4.5	-71.662	-0.695	0.6	0	160.493	0	3.44	0			2.84	0					49.086	0	2.2	0	352.572	0	0	0	303.486	0	-49.086	0	-352.572	0	0	0	59.31	0	218.412	16.81
	0.05625	0	0	0	0	1.6	0	172.016	0	1.6	0	172.016	0	170.416	0	139.024	0	163.743	0	202.694	0			63.67	0					59.198	0	0	0	199.4	0	6.8	3.905	140.202	0	-52.398	3.905	-192.6	3.905	53.13	0	113.874	0	25.654	0
	0.0569444	0	0	0	0	0	179.47	0	0	0	179.47	0	0	0	-179.47	0	90.52	36.285	0	145.364	0			145.364	-90.52					0	0	0	0	100.13	285.67	62.362	25.5	100.13	285.67	62.362	25.5	-37.768	-260.17	0	0	15.206	0	0	0
	0.0576389	0	0	73.18	0	0	0	2.4	448.58	0	0	2.4	448.58	2.4	448.58	0	0	0.75	665.765	0	0			0	0					0	0	0	0	63.856	0	25	0	63.856	0	25	0	-38.856	0	0	0	55.364	0	0	0
	0.0583333	0	0	46.594	0	0	0	0	63.905	0	0	0	63.905	0	63.905	94.906	0	98.79	1262.9	71.62	0			-23.286	0					0	0	49.33	0	111.402	0	4.838	0	111.402	0	4.838	0	-106.564	0	0	0	0	0	0	0
	0.0590278	0	0	293.91	0	0	0	0	0	0	0	0	0	0	0	1.2	0	543.673	0	0	0			-1.2	0					0	0	84.258	0	19.074	0	0	0	19.074	0	0	0	-19.074	0	0	190.095	75.926	0	0	0
	0.0597222	0	0	108.778	0	0	0	166.154	35.385	0	0	166.154	35.385	166.154	35.385	154.588	0	497.882	0	0	0			-154.588	0					0	0	0	36.34	45.302	0	0	0	45.302	0	0	0	-45.302	0	2.8	0	88.058	275.68	0	0
	0.0604167	9.692	0	11.594	0	0	0	0	0	-9.692	0	-9.692	0	0	0	0	0	32.6975	0	0	0			0	0					0	55.665	0	17.27	0	0	0	0	0	-55.665	0	-55.665	0	0	0	0	1.2	74.495	0	0
	0.0611111	0	0	1.2	0	0	0	6.908	0	0	0	6.908	0	6.908	0	0	0	0	0	0	0			0	0					177.438	0	0	62.77	132.764	0	82.05	0	-44.674	0	-95.388	0	-50.714	0	0	0	0	0	0	0
	0.0618056	0	0	0	0	95.954	0	37.986	0	95.954	0	37.986	0	-57.968	0	0	6.5	0	0	0	0			0	-6.5					70.588	0	0	0	121.456	0	0	0	50.868	0	-70.588	0	-121.456	0	0	0	0	0	0	0
	0.0625	6.648	0	5.946	0	0	0	1.6	0	-6.648	0	-5.048	0	1.6	0	0	0	0	0	0	0			0	0					222.37	0	43.012	0	10.304	0	0	0	-212.066	0	-222.37	0	-10.304	0	46.064	0	9	65.025	0	0
	0.0631944	0	0	14.786	0	54.556	12	0	0	54.556	12	0	0	-54.556	-12	237.972	0	163.643	0	18.392	0			-219.58	0					158.102	0	0	0	28.106	0	0	0	-129.996	0	-158.102	0	-28.106	0	0	0	73.688	0	0	0
	0.0638889	0	0	4.686	0	0	0	0	0	0	0	0	0	0	0	208.648	7.5	10.2625	0	0	0			-208.648	-7.5					478.958	0	0	0	0	0	0	0	-478.958	0	-478.958	0	0	0	0	0	0	0	74.25	0
	0.0645833	0	0	0	0	0	0	0	0	0	0	0	0	0	0	30.018	0	12.19	0	0	0			-30.018	0					35.952	0	0	0	125.908	20.225	0	0	89.956	20.225	-35.952	0	-125.908	-20.225	1.6	0	0	0	66.162	0
	0.0652778	0	193.075	0	0	0	0	0	282.28	0	-193.075	0	89.205	0	282.28	0	0	0	0	3.046	0			3.046	0					0	0	24.504	0	0	0	0	0	0	0	0	0	0	0	0	0	7.002	0	5.2	69.745
	0.0659722	1	0	33.264	0	0	0	0	3	-1	0	-1	3	0	3	134.78	0	0	0	5.556	0			-129.224	0					0	0	0	109.71	0	0	51.768	0	0	0	51.768	0	51.768	0	0	6	0	0	0	0
	0.0666667	0	0	5.842	0	0	46.97	0	0	0	46.97	0	0	0	-46.97	0	0	0	0	306.704	0			306.704	0					0	0	0	0	0	0	107.178	0	0	0	107.178	0	107.178	0	5.8	0	0	0	40.132	23.695
	0.0673611	0	0	0	0	0	0	0	0	0	0	0	0	0	0	0	0	0	0	0	0			0	0					4.238	146.095	0	238.175	0	0	505.632	0	-4.238	-146.095	501.394	-146.095	505.632	0	98.398	0	0	0	292.308	0
	0.0680556	140.566	0	0	0	64.416	0	0	0	-76.15	0	-140.566	0	-64.416	0	124.68	0	0	0	0	0			-124.68	0					0	0	0	0	0	0	310.378	48.325	0	0	310.378	48.325	310.378	48.325	268.972	0	11.704	0	10.728	7.5
	0.06875	121.948	0	0	0	0	0	0	0	-121.948	0	-121.948	0	0	0	3.4	0	0	0	0	0			-3.4	0					0	1	63.154	0	0	0	123.034	314.465	0	-1	123.034	313.465	123.034	314.465	126.308	0	1.166	0	0	56.68
	0.0694444	180.616	0	0	445.36	0	0	0	0	-180.616	0	-180.616	0	0	0	0	0	0	0	3.8	0			3.8	0					0	172.88	2.8	0	32.724	0	2.2	284.55	32.724	-172.88	2.2	111.67	-30.524	284.55	316.994	0	7.666	0	0	6.71
	0.0701389	8.804	135.225	31.5	528.845	0	0	18.4	0	-8.804	-135.225	9.596	-135.225	18.4	0	0	0	209.33	0	0	0			0	0					53.434	0	0	0	0	0	0	136.85	-53.434	0	-53.434	136.85	0	136.85	5.524	0	16.242	0	27.658	758.055
	0.0708333	11.4	0	2	13	0	0	0	12.905	-11.4	0	-11.4	12.905	0	12.905	0	0	103.38	0	0	0			0	0					0	437.16	14.24	0	0	0	0	16.74	0	-437.16	0	-420.42	0	16.74	53.776	0	0	0	28.768	0
	0.0715278	2.4	0	56.556	0	0	0	50.636	0	-2.4	0	48.236	0	50.636	0	0	0	0	0	120.768	0			120.768	0					0	4.5	43.096	0	0	0	63.92	1299.33	0	-4.5	63.92	1294.83	63.92	1299.33	56.58	0	0	0	43.326	0
	0.0722222	0	0	50.812	0	14.036	0	0	0	14.036	0	0	0	-14.036	0	61.4	0	423.055	0	3.4	0			-58	0					0	0	14.042	0	7.83	17.72	0	759.84	7.83	17.72	0	759.84	-7.83	742.12	0	76.14	0	0	0	100.165
	0.0729167	0	0	55.404	0	0	0	0	0	0	0	0	0	0	0	73.73	0	25.82	0	0	0			-73.73	0					0	0	0	0	0	0	0	970.175	0	0	0	970.175	0	970.175	0	0	55.308	221.07	0	58.69
	0.0736111	0	0	153.926	0	1.4	363.92	0	0	1.4	363.92	0	0	-1.4	-363.92	16.198	0	0	0	0	0			-16.198	0					0	0	0	0	0	0	159.602	262.985	0	0	159.602	262.985	159.602	262.985	0	108.875	42.784	356.765	0	196.84
	0.0743056	0	0	73.174	0	0	0	0	0	0	0	0	0	0	0	18.532	0	0	0	0.6	0			-17.932	0					0	0	223.192	0	11.8	0	86.45	1384.83	11.8	0	86.45	1384.83	74.65	1384.83	85.446	22.5	157.476	0	44.92	41.715
	0.075	20.678	0	0	0	0	0	20.808	0	-20.678	0	0.13	0	20.808	0	258.084	0	0	0	0	0			-258.084	0					39.22	0	188.65	0	63.864	0	40.506	456.945	24.644	0	1.286	456.945	-23.358	456.945	64.08	0	227.978	0	32.772	47.555
	0.0756944	0	0	0	0	18.738	0	0	0	18.738	0	0	0	-18.738	0	114.018	0	57.56	0	0	58.57			-114.018	58.57					0	0	15.948	0	0	0	0	69.045	0	0	0	69.045	0	69.045	0	0	313.816	0	86.194	72.765
	0.0763889	0	5	0	0	103.572	0	0	0	103.572	-5	0	-5	-103.572	0	3.2	0	0	63.53	114.908	0			111.708	0					0	0	36.488	349.495	0	0	68.856	0	0	0	68.856	0	68.856	0	10.608	28.845	408.48	35.23	0	73.73
	0.0770833	0	0	0	5	213.724	40.205	0	0	213.724	40.205	0	0	-213.724	-40.205	0	0	35.0475	0	0	0			0	0					0.2	0	0	0	115.42	0	0	64	115.22	0	-0.2	64	-115.42	64	3.6	1.5	48.622	0	0	44.775
	0.0777778	0	0	0	0	91.698	52.235	0	158.36	91.698	52.235	0	158.36	-91.698	106.125	130.19	0.5	0	0	146.1	0			15.91	-0.5					0	0	279.254	0	29.368	36.235	0	50.835	29.368	36.235	0	50.835	-29.368	14.6	0	0	0	0	0	8.38
	0.0784722	0	0	0	499.72	15.26	0	9.6	6	15.26	0	9.6	6	-5.66	6	0	0	0	0	49.616	0			49.616	0					37.044	0	0	128.5	0	287.05	0	3	-37.044	287.05	-37.044	3	0	-284.05	0	0	31.71	0	47.424	509.5
	0.0791667	0	0	20.904	9.3	0	0	81.504	0	0	0	81.504	0	81.504	0	116.88	0	0	0	66.426	0			-50.454	0					151.864	0	0	462.71	0	141.415	0	0	-151.864	141.415	-151.864	0	0	-141.415	0	0	33.49	17.5	0	373.335
	0.0798611	0	0	0	0	0	0	39.38	15	0	0	39.38	15	39.38	15	1.8	0	113.65	0	76.272	0			74.472	0					63.852	0	0	0	0	20.45	0	87.435	-63.852	20.45	-63.852	87.435	0	66.985	0	0	149.05	0	33.76	423.695
	0.0805556	17.066	0	0	29.51	0	0	65.158	0	-17.066	0	48.092	0	65.158	0	0	187.24	0	0	98.61	0			98.61	-187.24					170.486	0	0	0	0	0	0	0	-170.486	0	-170.486	0	0	0	0	0	34.362	0	40.886	219.1
	0.08125	0	0	0	52.165	0	0	0	0	0	0	0	0	0	0	0	129.75	0	200.505	77.246	0			77.246	-129.75					345.33	0	154.726	0	0	0	0	0	-345.33	0	-345.33	0	0	0	0	0	0	0	0	463.655
	0.0819444	0	0	0	236.16	0	0	0	0	0	0	0	0	0	0	0	0	0	0	530.522	0			530.522	0					265.094	0	587.014	0	105.704	0	253.968	0	-159.39	0	-11.126	0	148.264	0	0	0	18.018	0	0	408.5
	0.0826389	140.464	212.985	8.2	558.48	0	0	0	0	-140.464	-212.985	-140.464	-212.985	0	0	0	0	125.998	0	131.916	0			131.916	0					71.7	0	323.808	553.32	4.888	0	180.644	0	-66.812	0	108.944	0	175.756	0	15.332	0	0	0	0	27.035
	0.0833333	0	57.555	7	4.5	0	188.995	0	0	0	131.44	0	-57.555	0	-188.995	86.132	0	0	0	100.448	0			14.316	0					134.112	0	128.926	1399.1	0	0	135.516	0	-134.112	0	1.404	0	135.516	0	0	0	0	197.185	0	0
	0.0840278	19.064	19.63	0	0	0	0	0	0	-19.064	-19.63	-19.064	-19.63	0	0	0	0	7.765	0	83.676	0			83.676	0					117.21	250.035	0	301.8	3.6	0	0	0	-113.61	-250.035	-117.21	-250.035	-3.6	0	0	0	0	0	0	0
	0.0847222	0	8.5	0	574.185	0	0	0	0	0	-8.5	0	-8.5	0	0	0	0	0	0	111.13	0			111.13	0					0	61.075	584.846	262.09	0	48.9	0	104.955	0	-12.175	0	43.88	0	56.055	55.168	198.905	0	77.52	42.828	0
	0.0854167	0	0	0	297.12	37.95	0	51.952	0	37.95	0	51.952	0	14.002	0	14.244	0	0	0	133.524	0			119.28	0					0	0	221.084	1237.8	47.956	0	0	388.52	47.956	0	0	388.52	-47.956	388.52	193.86	276.825	14.308	44.82	28.92	0
	0.0861111	0	0	0	3.605	0	97.69	38.956	0	0	97.69	38.956	0	38.956	-97.69	0	0	41.4325	0	325.352	0			325.352	0					0	0	0	547.225	14.184	0	0	216.25	14.184	0	0	216.25	-14.184	216.25	269.486	0	26.372	0	0	0
	0.0868056	0	0	0	40.11	28.106	79.205	16.984	0	28.106	79.205	16.984	0	-11.122	-79.205	0	0	5.59	0	26.446	0			26.446	0					0	9.71	6.986	387.62	53.486	0	0	897.23	53.486	-9.71	0	887.52	-53.486	897.23	76.374	0	126.578	0	0	0
	0.0875	44.886	0	128.302	79.805	2.374	0	0	0	-42.512	0	-44.886	0	-2.374	0	0	0	0	0	3	0			3	0					25.464	0	126.792	200.595	74.232	0	0	1049.11	48.768	0	-25.464	1049.11	-74.232	1049.11	23.432	0	87.374	0	21	0
	0.0881944	0	0	9	229.44	0	15.075	0	0	0	15.075	0	0	0	-15.075	0	0	0	0	0	0			0	0					1.4	0	118.148	0	29.602	92.725	0	301.455	28.202	92.725	-1.4	301.455	-29.602	208.73	202.524	0	185.724	0	40.004	0
	0.0888889	0	0	16.644	257.395	0	0	0	0	0	0	0	0	0	0	103.104	0	155.792	0	2.4	2.5			-100.704	2.5					34.698	0	105.85	115.14	245.984	0	0	439.34	211.286	0	-34.698	439.34	-245.984	439.34	79.9	0	1	0	68.448	0
	0.0895833	56.9	0	114.07	132.12	0	0	82.9	0	-56.9	0	26	0	82.9	0	2.2	2.5	0	0	1.6	0			-0.6	-2.5					5.546	6.5	66.558	44.67	103.628	0	0	0	98.082	-6.5	-5.546	-6.5	-103.628	0	212.162	0	38.322	0	272.584	0
	0.0902778	0	0	73.668	133.335	0	0	302.318	0	0	0	302.318	0	302.318	0	0	349.455	0	0	0	0			0	-349.455					48.084	0	7.94	215.115	13.922	0	0	0	-34.162	0	-48.084	0	-13.922	0	0	0	33.402	95.91	13.06	89.005
	0.0909722	45.188	0	281.08	488.8	0	0	24.458	0	-45.188	0	-20.73	0	24.458	0	135.114	236.215	0	0	0	0			-135.114	-236.215					1	47.48	0	348.495	69.372	0	0	0	68.372	-47.48	-1	-47.48	-69.372	0	0.2	65.7	14.202	0	14.722	118.465
	0.0916667	0	0	0	126.53	93.146	99.965	0	0	93.146	99.965	0	0	-93.146	-99.965	0	17.585	0	0	212.92	0			212.92	-17.585					0	0	0	1184.89	113.988	0	19.446	0	113.988	0	19.446	0	-94.542	0	4.566	0	197.396	0	0	0
	0.0923611	46.256	0	0	434.375	25.602	140.54	0	0	-20.654	140.54	-46.256	0	-25.602	-140.54	0	25.6	0	6.04	0	25.11			0	-0.49					0	0	0	1303.99	0	0	46.382	0	0	0	46.382	0	46.382	0	0	199.075	31.916	0	0	0
	0.0930556	72.168	0	0	1	16.342	0	0	0	-55.826	0	-72.168	0	-16.342	0	142.684	205.98	43.3975	16.415	54.008	0			-88.676	-205.98					0	0	250.688	844.08	0	12.5	78.798	0	0	12.5	78.798	0	78.798	-12.5	0	144.61	267.278	0	30.354	0
	0.09375	8.6	0	218.572	155.555	93.762	0	0	0	85.162	0	-8.6	0	-93.762	0	81.784	397.73	0	253.64	14.11	64.42			-67.674	-333.31					0	0	0	909.945	53.904	196.26	0	0	53.904	196.26	0	0	-53.904	-196.26	0	5.385	39.324	0	55.644	0
	0.0944444	0	0	35.048	226.66	227.706	0	0	159.925	227.706	0	0	159.925	-227.706	159.925	28.456	437.125	0	114.975	204.632	173.97			176.176	-263.155					0	0	111.59	124.36	0	0	120.614	0	0	0	120.614	0	120.614	0	0	0	0	0	0	0
	0.0951389	9.304	0	91.85	0	139.384	0	0	440.815	130.08	0	-9.304	440.815	-139.384	440.815	169.394	529.17	0	91.395	194.784	6			25.39	-523.17					12.96	0	0	58.02	125.872	0	0	0	112.912	0	-12.96	0	-125.872	0	114.902	0	13	0	0	41.43
	0.0958333	0	305.375	92.816	78.765	177.628	162.76	0	0	177.628	-142.615	0	-305.375	-177.628	-162.76	140.804	410.75	50.2125	900.995	19.642	350.705			-121.162	-60.045					71.492	98.055	0	0	3.4	0	0	0	-68.092	-98.055	-71.492	-98.055	-3.4	0	88.808	0	0	0	0	0
	0.0965278	23.462	25.79	104.308	0	2.06	9	0	0	-21.402	-16.79	-23.462	-25.79	-2.06	-9	79.168	516.315	0.5	0	0	156.815			-79.168	-359.5					172.664	0	9.07	24.66	0	418.145	16.756	0	-172.664	418.145	-155.908	0	16.756	-418.145	5.2	0	0	0	0	0
	0.0972222	0	0	6.6	0	26.32	0	0	27.555	26.32	0	0	27.555	-26.32	27.555	151.362	260.34	9.1	0	99.266	0			-52.096	-260.34					9.586	0	21.648	0	199.276	245.125	0	0	189.69	245.125	-9.586	0	-199.276	-245.125	81.2	0	34.736	0	10.8	1
	0.0979167	5.88	0	0	0	199.07	0	84.764	0	193.19	0	78.884	0	-114.306	0	177.534	739.185	0	3.5	1	0			-176.534	-739.185					87.692	0	26.932	0	125.222	191.455	2	0	37.53	191.455	-85.692	0	-123.222	-191.455	15.566	0	0	0	17.6	0
	0.0986111	0	0	22.358	0	76.004	0	0	0	76.004	0	0	0	-76.004	0	237.422	0	4.8025	0	0	0			-237.422	0					730.44	0	0.6	0	361.518	30.8	0	127.645	-368.922	30.8	-730.44	127.645	-361.518	96.845	0	0	0	0	0	0
	0.0993056	0	0	0	0	56.02	0	0	0	56.02	0	0	0	-56.02	0	207.544	0	52.99	0	0	0			-207.544	0					650.27	0	164.24	32.235	105.034	0	38.724	0	-545.236	0	-611.546	0	-66.31	0	0	0	0	0	24.744	0
	0.1	0	0	0	0	62.04	0	4.35	0	62.04	0	4.35	0	-57.69	0	243.746	205.84	147.465	0	0	144.565			-243.746	-61.275					166.912	0	144.018	165.485	362.814	0	0	0	195.902	0	-166.912	0	-362.814	0	35.726	0	0	7.5	0	0
	0.100694	0	0	0	0	10.668	0	34.806	0	10.668	0	34.806	0	24.138	0	3.758	0	2.575	0	53.614	105.87			49.856	105.87					15.872	175.12	224.138	399.28	540.06	0	0	0	524.188	-175.12	-15.872	-175.12	-540.06	0	39.232	0	0	0	0	0
	0.101389	77.666	0	30.128	0	18.086	0	0	0	-59.58	0	-77.666	0	-18.086	0	0	9.03	4.265	0	71.892	154.39			71.892	145.36					0	0	161.962	119.785	612.196	0	0	0	612.196	0	0	0	-612.196	0	16.4	0	0	218.59	0	0
	0.102083	0	0	0	0	0	0	57.388	0	0	0	57.388	0	57.388	0	69.92	688.635	0	0	373.174	139.435			303.254	-549.2					25.448	0	367.11	216.455	304.952	0	31.05	0	279.504	0	5.602	0	-273.902	0	0	0	0	116.53	0	0
	0.102778	0	0	0	0	0	0	0	8.5	0	0	0	8.5	0	8.5	185.656	176.73	0	16.015	53.12	0			-132.536	-176.73					0	0	149.62	128.49	208.384	0	299.308	0	208.384	0	299.308	0	90.924	0	0	0	0	298.52	0	0
	0.103472	0	0	4.494	0	28.67	0	0	0	28.67	0	0	0	-28.67	0	252.42	0	0	0	3.6	0			-248.82	0					0	0	62.382	245.61	631.67	0	11.838	0	631.67	0	11.838	0	-619.832	0	45.08	80.775	0	0	15.562	0
	0.104167	83.26	0	105.814	0	264.374	0	0	0	181.114	0	-83.26	0	-264.374	0	115.354	0	0	0	0	0			-115.354	0					240.934	56.935	131.414	439.57	115.87	0	0	0	-125.064	-56.935	-240.934	-56.935	-115.87	0	29.396	197.38	0	0	21.702	30.27
	0.104861	0	0	0	0	153.502	0	2.53	0	153.502	0	2.53	0	-150.972	0	120.196	0	0	0	0	0			-120.196	0					93.336	0	29.486	372.67	114.91	0	0	0	21.574	0	-93.336	0	-114.91	0	0	180.6	0	0	0	87.055
	0.105556	0	54.565	0	0	192.038	0	0	0	192.038	-54.565	0	-54.565	-192.038	0	242.826	0	238.067	0	0	42.59			-242.826	42.59					11.514	0	0	121.33	56.32	0	0	0	44.806	0	-11.514	0	-56.32	0	10.63	377.715	0.2	0	0	49.67
	0.10625	0	102.96	0	0	96.4	0	0	0	96.4	-102.96	0	-102.96	-96.4	0	363.16	0	82.745	0	0	0			-363.16	0					113.232	0	33.226	340.9	28.854	0	0	0	-84.378	0	-113.232	0	-28.854	0	16.44	200.995	0	0	3.406	0
	0.106944	0	191.56	0	0	28.734	253.08	0	0	28.734	61.52	0	-191.56	-28.734	-253.08	319.034	0	0	0	0	0			-319.034	0					0	0	0	0	0	0	76.088	2	0	0	76.088	2	76.088	2	353.818	0	16.844	0	17.57	0
	0.107639	0	0	27.658	0	45.36	138.74	0	0	45.36	138.74	0	0	-45.36	-138.74	323.41	0	101.922	0	0	224.55			-323.41	224.55					0	0	0	0	158.398	0	0	0	158.398	0	0	0	-158.398	0	47.876	0	0	0	0	5.5
	0.108333	0	0	51.936	0	5.926	4	6.4	0	5.926	4	6.4	0	0.474	-4	42.532	0	63.6075	0	0	0			-42.532	0					8	0	8.8	0	54.806	17.895	0	285.46	46.806	17.895	-8	285.46	-54.806	267.565	138.19	0	0	0	0	0
	0.109028	0	0	0	0	0	24.525	0	0	0	24.525	0	0	0	-24.525	0	0	0	0	52.974	0			52.974	0					0	0	0	0	115.438	0	0	170.825	115.438	0	0	170.825	-115.438	170.825	117.64	0	0	0	0	0
	0.109722	0	0	0	0	0	221.58	12.474	0	0	221.58	12.474	0	12.474	-221.58	3.498	19.455	0	0	0	0			-3.498	-19.455					123.792	0	10.018	0	54.412	0	0	346.655	-69.38	0	-123.792	346.655	-54.412	346.655	0	0	30.632	0	59.618	0
	0.110417	5	0	0	0	0	332.47	81.296	0	-5	332.47	76.296	0	81.296	-332.47	0	162.965	0	0	79.042	0			79.042	-162.965					118.098	0	34.546	0	176.45	12	20.932	340.575	58.352	12	-97.166	340.575	-155.518	328.575	4	0	0	0	43.674	0
	0.111111	0	0	0	0	0	0	0	0	0	0	0	0	0	0	0	0	89.145	0	21.178	0			21.178	0					77.706	0	112.148	0	90.068	69.5	173.72	265.45	12.362	69.5	96.014	265.45	83.652	195.95	0	0	0	101.76	0	0
	0.111806	0	0	0	0	10.516	0	2.2	0	10.516	0	2.2	0	-8.316	0	0	0	98.54	0	0	0			0	0					61.572	0	76.648	0	66.194	0	0	0	4.622	0	-61.572	0	-66.194	0	19.17	0	0	174.585	0	0
	0.1125	129.97	0	119.65	181.465	0	0	0	0	-129.97	0	-129.97	0	0	0	96.002	0	65.4375	0	56.78	0			-39.222	0					28.908	0	0	0	22.718	0	118.638	70.05	-6.19	0	89.73	70.05	95.92	70.05	19.726	0	0	55.94	0	0
	0.113194	4	0	11.6	0	46.638	0	0	0	42.638	0	-4	0	-46.638	0	6.8	0	69.43	0	54.572	0			47.772	0					0	1	38.936	0	49.146	0	0	0	49.146	-1	0	-1	-49.146	0	0	0	0	9.5	1.6	5
	0.113889	0	0	43.116	0	15.634	0	0	0	15.634	0	0	0	-15.634	0	0	0	153.347	0	0	0			0	0					0	0	0	0	0	0	0	227.315	0	0	0	227.315	0	227.315	134.858	22.345	0	0	32.2	0
	0.114583	0	0	0	0	45.102	280.01	0	0	45.102	280.01	0	0	-45.102	-280.01	0	0	163.657	0	0	0			0	0					0	0	0	0	0	0	0	0	0	0	0	0	0	0	3.052	0	5.814	351.33	0	20.64
	0.115278	0	0	0	0	0	6.945	35.008	0	0	6.945	35.008	0	35.008	-6.945	0	0	0	2.915	0	0			0	0					48.198	52.94	49.31	0	45.706	0	0	0	-2.492	-52.94	-48.198	-52.94	-45.706	0	0	0	0	0	0	0
	0.115972	172.57	0	0	0	79.466	80.265	24.6	0	-93.104	80.265	-147.97	0	-54.866	-80.265	0	4	305.845	0	0	0			0	-4					0	0	454.1	0	57.322	392.67	40.778	0	57.322	392.67	40.778	0	-16.544	-392.67	0	0	0	0	22.664	0
	0.116667	0	0	0	0	115.144	0	2.06	0	115.144	0	2.06	0	-113.084	0	0	0	43.3525	0	0	0			0	0					0	203.245	304.07	0	111.364	0	222.27	0	111.364	-203.245	222.27	-203.245	110.906	0	134.334	0	0	0	0	0
	0.117361	0	0	0	0	39.754	0	0	0	39.754	0	0	0	-39.754	0	0	0	814.395	8.2	0	0			0	0					0	0	85.264	0	191.38	0	394.076	0	191.38	0	394.076	0	202.696	0	0	0	0	0	30.068	0
	0.118056	147.766	62.59	0	24	53.136	0	0	0	-94.63	-62.59	-147.766	-62.59	-53.136	0	31.878	382.655	437.592	0	0	0			-31.878	-382.655					54.572	0	644.81	0	98.184	0	107.548	0	43.612	0	52.976	0	9.364	0	2.974	0	0	0	0.8	0
	0.11875	175.426	0	169.59	0	0	0	0	11.18	-175.426	0	-175.426	11.18	0	11.18	0	0	0	0	0	0			0	0					152.076	0	526.164	0	282.72	0	315.766	0	130.644	0	163.69	0	33.046	0	250.838	0	0	0	81.272	0
	0.119444	16.606	0	65.522	0	6.706	0	71.992	0	-9.9	0	55.386	0	65.286	0	0	0	0	0	0	0			0	0					0	0	307.692	0	238.356	0	155.992	0	238.356	0	155.992	0	-82.364	0	142.604	94.195	0	0	253.07	0
	0.120139	69.334	0	165.942	8	180.51	0	0	0	111.176	0	-69.334	0	-180.51	0	117.83	0	160.275	0	0	72.995			-117.83	72.995					0	0	930.636	0	921.032	0	0	0	921.032	0	0	0	-921.032	0	32.044	168.7	48.204	0	1.4	37.045
	0.120833	23.6	0	8.658	0	6.222	0	0	0	-17.378	0	-23.6	0	-6.222	0	0	0	116.07	0	135.448	119.865			135.448	119.865					24.994	108.99	573.334	0	421.422	0	0	26	396.428	-108.99	-24.994	-82.99	-421.422	26	0	0	0	0	0	7
	0.121528	17.23	0	5.2	0	7.972	0	19.202	0	-9.258	0	1.972	0	11.23	0	0	0	0	0	0	0			0	0					41.226	0	372.214	0	293.784	224.285	0	0	252.558	224.285	-41.226	0	-293.784	-224.285	38.384	133.74	0	242.45	0	15
	0.122222	0	0	0	0	2.828	0	0	3	2.828	0	0	3	-2.828	3	18.38	0	72.9575	0	0	1161.72			-18.38	1161.72					392.768	0	905.548	0	177.486	328.25	0	0	-215.282	328.25	-392.768	0	-177.486	-328.25	0	0	7.616	0	0	682.835
	0.122917	0	0	0	0	11.138	0	0	0	11.138	0	0	0	-11.138	0	198.524	0	26.4425	0	0	0			-198.524	0					535.46	0	595.3	0	74.304	0	37.186	0	-461.156	0	-498.274	0	-37.118	0	0	0	44.786	0	2	73.94
	0.123611	31.2	0	0	111.82	2.332	0	23.604	0	-28.868	0	-7.596	0	21.272	0	186.862	0	187.632	0	0	0			-186.862	0					301.466	6	274.082	4.27	81.168	0	174.576	0	-220.298	-6	-126.89	-6	93.408	0	0	0	0	2.5	2.04	128.535
	0.124306	0	0	45.092	89.25	0	0	0	0	0	0	0	0	0	0	217.916	0	184.8	0	90.684	0			-127.232	0					80.884	0	797.166	0	36.4	61.435	92.712	0	-44.484	61.435	11.828	0	56.312	-61.435	180.636	0	0	0	0	85.325
	0.125	0	0	0	219.06	0	0	0	0	0	0	0	0	0	0	95.558	4	90.185	0	55.184	0			-40.374	-4					31.856	0	531.07	0	35.928	0	173.262	0	4.072	0	141.406	0	137.334	0	3.8	0	0	0	0	61.29
	0.125694	0	0	0	23.28	0.8	0	337.506	0	0.8	0	337.506	0	336.706	0	41.634	50.335	6.4025	0	87.964	0			46.33	-50.335					49.77	3	589.138	0	0	0	295.512	0	-49.77	-3	245.742	-3	295.512	0	45.036	0	0	0	0	0
	0.126389	77.29	0	0	0	0	143.13	254.632	0	-77.29	143.13	177.342	0	254.632	-143.13	15.504	0	131.377	0	26.97	0			11.466	0					0	242.98	734.866	0	0	0	446.476	0	0	-242.98	446.476	-242.98	446.476	0	242.334	0	0	0	0	140.72
	0.127083	81.118	0	63.344	0	0	199.97	128.49	0	-81.118	199.97	47.372	0	128.49	-199.97	37.148	0	0	0.5	0	0			-37.148	0					0	295.015	729.44	0	67.796	101.92	258.838	0	67.796	-193.095	258.838	-295.015	191.042	-101.92	54.412	7.5	11	0	0	0
	0.127778	2.4	0	1.2	0	5.83	0	198.388	74.77	3.43	0	195.988	74.77	192.558	74.77	1.4	986.52	61.365	0	105.28	0			103.88	-986.52					33.78	0	447.524	17.95	269.108	218.73	531.414	0	235.328	218.73	497.634	0	262.306	-218.73	45.346	0	0	0	0	0
	0.128472	0	0	163.898	22.775	0	0	93.664	6.02	0	0	93.664	6.02	93.664	6.02	270.824	159.725	60.37	0	248.884	0			-21.94	-159.725					37.38	0	661.588	91.215	410.326	2171.68	432.544	0	372.946	2171.68	395.164	0	22.218	-2171.68	1.2	0	0	0	0.722	0
	0.129167	0	0	60.536	34.34	0	0	18.406	518.845	0	0	18.406	518.845	18.406	518.845	64.006	0	56.1275	0	19.418	0			-44.588	0					0	0	397.472	2	105.37	2938.45	410.348	0	105.37	2938.45	410.348	0	304.978	-2938.45	0	0	0.6	0	0	0
	0.129861	0	113.735	74.248	755.31	0	0	7.688	754.705	0	-113.735	7.688	640.97	7.688	754.705	0	0	0	0	0	324.105			0	324.105					0	0	210.04	0	0	459.835	971.994	0	0	459.835	971.994	0	971.994	-459.835	0	0	0	0	12.434	0
	0.130556	0	0	5.234	41.975	0	0	3	832.98	0	0	3	832.98	3	832.98	0	0	0	0	0	0			0	0					0	78.94	347.53	0	0	33.855	601.572	0	0	-45.085	601.572	-78.94	601.572	-33.855	0	0	0	0	142.332	0
	0.13125	0	0	0	196.43	0	0	3.884	1080.26	0	0	3.884	1080.26	3.884	1080.26	1.28	0	0	1	15.316	0			14.036	0					79.254	0	212.288	175.755	0	21.105	129.18	0	-79.254	21.105	49.926	0	129.18	-21.105	0	48.465	8.722	162.15	102.314	0
	0.131944	0	0	0	0	16.764	0	27.178	1364.03	16.764	0	27.178	1364.03	10.414	1364.03	211.128	0	0	0	1	0			-210.128	0					0	0	92.104	118.965	0	39.225	59.89	0	0	39.225	59.89	0	59.89	-39.225	0	27.09	18.792	0	25.526	0
	0.132639	0	0	69.646	45.305	22.66	0	0	305.705	22.66	0	0	305.705	-22.66	305.705	9.668	0	0	0	70.748	0			61.08	0					4.2	0	10.288	84.61	0	0	11.668	0	-4.2	0	7.468	0	11.668	0	0	128.225	0	0	0	0
	0.133333	0	0	51.536	0	17.34	0	52.33	406.51	17.34	0	52.33	406.51	34.99	406.51	0.4	0	0	16.62	149.616	0			149.216	0					91.018	0	8.81	196.855	54.09	0	34.016	0	-36.928	0	-57.002	0	-20.074	0	0	101.79	0	0	128.59	0
	0.134028	0	0	29.834	0	0	0	141.904	373.29	0	0	141.904	373.29	141.904	373.29	0	0	14.75	0	252.118	0			252.118	0					0	3	7.48	0	20.824	202.93	0	94.51	20.824	199.93	0	91.51	-20.824	-108.42	0	222.43	0	0	0	0
	0.134722	0	76.57	0	0	93.166	0	0	551.86	93.166	-76.57	0	475.29	-93.166	551.86	0	0	193.41	0	155.996	0			155.996	0					0	87.9	75.424	90.07	56.54	0	0	360.94	56.54	-87.9	0	273.04	-56.54	360.94	0	3	0	0	0	0
	0.135417	0	206.94	0	0	18.852	0	0	884.04	18.852	-206.94	0	677.1	-18.852	884.04	0	0	0	0	302.1	0			302.1	0					0	165.905	23.984	0	157.878	190.785	0	342.915	157.878	24.88	0	177.01	-157.878	152.13	0	2	0	0	0	0
	0.136111	0	154.715	16.16	0	28.69	0	207.598	45.895	28.69	-154.715	207.598	-108.82	178.908	45.895	97.922	0	82.4025	0	218.204	0			120.282	0					0	172.925	22.906	0	19.354	580.185	0	0	19.354	407.26	0	-172.925	-19.354	-580.185	0	189.73	0	0	0	0
	0.136806	0	145.525	13.8	0	86.81	0	413.56	52.73	86.81	-145.525	413.56	-92.795	326.75	52.73	0	0	0	0	100.474	0			100.474	0					80.102	91.94	62.768	123.31	152.318	0	0	0	72.216	-91.94	-80.102	-91.94	-152.318	0	0	10.55	33.386	0	0	0
	0.1375	0	0	0	0	82.994	0	18.728	92.565	82.994	0	18.728	92.565	-64.266	92.565	0	0	0	0	157.618	0			157.618	0					8.772	25.34	244.016	40.39	0	0	0	0	-8.772	-25.34	-8.772	-25.34	0	0	40.182	0	39.428	0	35.726	0
	0.138194	0	0	0	0	1.166	152.16	31.494	0	1.166	152.16	31.494	0	30.328	-152.16	0	0	0	0	274.166	0			274.166	0					582.104	0	95.32	0	0	14.5	0	0	-582.104	14.5	-582.104	0	0	-14.5	74.068	258.915	19.44	0	0	0
	0.138889	1.6	0	52.498	0	0	0	0	0	-1.6	0	-1.6	0	0	0	27.088	0	31.48	0	86.182	0			59.094	0					623.568	0	122.52	0	339.308	0	0	0	-284.26	0	-623.568	0	-339.308	0	0	314.415	55.294	0	0	0
	0.139583	35.324	8.08	78.108	0	0	22.45	12.594	0	-35.324	14.37	-22.73	-8.08	12.594	-22.45	178.52	0	7	0	197.98	0			19.46	0					986.152	0	156.42	0	386.15	0	0	0	-600.002	0	-986.152	0	-386.15	0	0	0	44.31	0	74.942	0
	0.140278	53.626	0	0	0	0	0	0	0	-53.626	0	-53.626	0	0	0	0	0	0	0	213.282	123.845			213.282	123.845					484.798	0	27.754	0	369.36	0	0	182.94	-115.438	0	-484.798	182.94	-369.36	182.94	57.114	0	0	58.815	286.436	0
	0.140972	0	0	154.194	40.005	0	0	7.236	0	0	0	7.236	0	7.236	0	119.636	0	2	0	140.638	92.74			21.002	92.74					555.448	0	55.414	0	145.896	0	0	0	-409.552	0	-555.448	0	-145.896	0	0	0	0	0	8.94	0
	0.141667	32.36	0	65.788	0	0	0	34.41	0	-32.36	0	2.05	0	34.41	0	12.37	0	0	0	173.442	0			161.072	0					503.684	0	101.79	0	1.6	0	0	0	-502.084	0	-503.684	0	-1.6	0	0	31.67	0	0	0	0
	0.142361	0	0	0	0	0	0	19.73	0	0	0	19.73	0	19.73	0	146.496	0	0	0	297.958	0			151.462	0					590.034	46.565	149.306	0	118.5	0	25.122	0	-471.534	-46.565	-564.912	-46.565	-93.378	0	0	0	0	0	0	0
	0.143056	0	0	0	149.645	0	0	20.592	0	0	0	20.592	0	20.592	0	12.4	0	0	0	56.16	0			43.76	0					522.284	0	46.308	0	33.202	5	44.48	0	-489.082	5	-477.804	0	11.278	-5	0	0	5.56	0	0	0
	0.14375	0	0	0	173.27	98.946	198.645	5.824	0	98.946	198.645	5.824	0	-93.122	-198.645	0	0	0	0	3.4	0.5			3.4	0.5					395.986	0	125.18	0	548.12	0	131.08	0	152.134	0	-264.906	0	-417.04	0	59.628	0	7	0	0	0
	0.144444	0	0	43.988	0	25.844	0	205.426	17.735	25.844	0	205.426	17.735	179.582	17.735	0	0	0	0	99.506	85.52			99.506	85.52					647.208	0	3.2	0	590.674	0	203.656	0	-56.534	0	-443.552	0	-387.018	0	135.002	0	0	0	0	0
	0.145139	0	0	0	0	202.68	0	187.924	290.08	202.68	0	187.924	290.08	-14.756	290.08	0	5.5	0	0	332.358	0			332.358	-5.5					537.048	105.68	9.294	14.215	125.874	0	108.922	0	-411.174	-105.68	-428.126	-105.68	-16.952	0	26.34	0	65.768	0	9.6	0
	0.145833	16.4	0	0	0	42.23	0	193.482	697.2	25.83	0	177.082	697.2	151.252	697.2	0	0	0	0	0	0			0	0					431.512	0	2.6	0	376.016	0	457.996	226.365	-55.496	0	26.484	226.365	81.98	226.365	113.612	0	149.982	0	0	0
	0.146528	70.74	0	122.424	0	6.148	0	139.282	445.09	-64.592	0	68.542	445.09	133.134	445.09	0	286.47	0	0	41.794	0			41.794	-286.47					187.736	0	355.984	0	395.046	0	33.802	0	207.31	0	-153.934	0	-361.244	0	3.112	0	284.71	206.21	0	48.275
	0.147222	112.668	0	127.552	0	0	0	139.052	181.28	-112.668	0	26.384	181.28	139.052	181.28	96.08	15.51	103.785	0	0	0.5			-96.08	-15.01					166.876	0	594.106	0	230.816	44.165	172.936	0	63.94	44.165	6.06	0	-57.88	-44.165	121.004	0	173.666	0	0	0
	0.147917	45.104	0	0	0	1	0	101.676	322.485	-44.104	0	56.572	322.485	100.676	322.485	0	0	0	0	0	0			0	0					416.052	0	251.78	0	311.406	0	246.95	0	-104.646	0	-169.102	0	-64.456	0	43.354	0	0	0	0	0
	0.148611	8.634	0	9.57	0	97.432	0	10.156	341.52	88.798	0	1.522	341.52	-87.276	341.52	0	0	0	0	0	0			0	0					1045.66	211.88	93.45	595.93	35.95	0	94.772	0	-1009.71	-211.88	-950.886	-211.88	58.822	0	0	0	18.872	0	0	0
	0.149306	0	0	0	0	189.076	608.735	0	23	189.076	608.735	0	23	-189.076	-585.735	0	0	0	0	0	5.15			0	5.15					237.186	0	826.31	505.04	52.55	33.72	230.848	0	-184.636	33.72	-6.338	0	178.298	-33.72	0	0	0	0	0	0
	0.15	51.256	0	0	0	0	51.885	0	100.995	-51.256	51.885	-51.256	100.995	0	49.11	186.13	0	0	0	96.61	0			-89.52	0					324.92	0	87.96	898.42	24.552	0	266.658	0	-300.368	0	-58.262	0	242.106	0	61.526	11.5	0	0	8.556	0
	0.150694	0	94.44	0	0	122.622	234.8	118.276	56.945	122.622	140.36	118.276	-37.495	-4.346	-177.855	138.304	0	1.275	0	118.51	0			-19.794	0					15.078	0	57.506	325.08	15	0	27.828	0	-0.078	0	12.75	0	12.828	0	0	0	0	0	17.018	67.365
	0.151389	10.956	0	0	0	10.4	54.015	1.2	49.74	-0.556	54.015	-9.756	49.74	-9.2	-4.275	0	250.295	0	0	15.538	0			15.538	-250.295					8.92	0	137.766	611.665	116.82	0	28.84	0	107.9	0	19.92	0	-87.98	0	14.688	0	0	102.5	0	0
	0.152083	3.394	0	4.312	0	10.374	20.21	0	14.535	6.98	20.21	-3.394	14.535	-10.374	-5.675	0	2	84.5625	0	331.256	0			331.256	-2					70.526	0	283.09	852.745	399.35	0	290.354	0	328.824	0	219.828	0	-108.996	0	0	0	0	0	0	0
	0.152778	53.028	0	0	0	100.38	1.5	0	0	47.352	1.5	-53.028	0	-100.38	-1.5	0	0	0	0	52.204	4.27			52.204	4.27					195.342	0	118.108	217.805	287.888	0	11.392	0	92.546	0	-183.95	0	-276.496	0	0	0	0	350.235	2.72	0
	0.153472	0	61.88	0	28.02	10.208	93.215	0	0	10.208	31.335	0	-61.88	-10.208	-93.215	27.662	0	0	19.525	0	0			-27.662	0					195.398	0	111.452	0	128.234	9.22	0	222.13	-67.164	9.22	-195.398	222.13	-128.234	212.91	0	0	0	374.205	0	0
	0.154167	0	10.2	0	0	32.802	116.02	159.058	241.305	32.802	105.82	159.058	231.105	126.256	125.285	0	0	0	432.21	96.794	351.485			96.794	351.485					152.568	244.285	11.6	139.365	102.886	0	95.472	246.325	-49.682	-244.285	-57.096	2.04	-7.414	246.325	0	0	0	131.765	0	0
	0.154861	0	0	0	0	0	52.825	304.768	319.555	0	52.825	304.768	319.555	304.768	266.73	0	0	0	0	105.884	0			105.884	0					146.794	76.44	0	223.245	65.356	0	0	1045.45	-81.438	-76.44	-146.794	969.015	-65.356	1045.45	0	0	0	119.835	0	0
	0.155556	0	0	0	0	0	104.505	91.146	732.52	0	104.505	91.146	732.52	91.146	628.015	0	0	0	0	0	0			0	0					99.05	13.59	234.508	0	0	62.1	0	25.815	-99.05	48.51	-99.05	12.225	0	-36.285	0	0	0	0	0	0
	0.15625	0	0	0	0	75.124	60.36	65.924	111.87	75.124	60.36	65.924	111.87	-9.2	51.51	0	0	0	0	0	0			0	0					74.492	362.73	22.082	448.47	147.846	0	0	55.47	73.354	-362.73	-74.492	-307.26	-147.846	55.47	0	0	11.658	0	0	0
	0.156944	0	0	0	0	19.932	0	47.404	0	19.932	0	47.404	0	27.472	0	0	267.71	94.125	0	70.628	0			70.628	-267.71					473.408	99.12	0	0	0	4.5	0	0	-473.408	-94.62	-473.408	-99.12	0	-4.5	0	0	65.842	0	11.2	0
	0.157639	0	1	0	64.5	80.748	0	7.2	0	80.748	-1	7.2	-1	-73.548	0	0	0	0	0	376.706	0			376.706	0					316.23	583.125	156.91	76.26	0	0	0	0	-316.23	-583.125	-316.23	-583.125	0	0	0	0	43.392	0	16.328	0
	0.158333	88.924	0	0	0	36.284	0	0	0	-52.64	0	-88.924	0	-36.284	0	0	0	5	0	293.254	0			293.254	0					350.74	4	0	0	0	0	0.6	0	-350.74	-4	-350.14	-4	0.6	0	0	0	70.31	0	5	3
	0.159028	0	0	0	0	0	151.845	0	0	0	151.845	0	0	0	-151.845	0	0	0	0	0	0			0	0					540.548	4.3	101.258	0	0	0	81.1	217.775	-540.548	-4.3	-459.448	213.475	81.1	217.775	0	0	118.256	0	14.914	20.48
	0.159722	139.42	0	0	0	0	43.73	0	0	-139.42	43.73	-139.42	0	0	-43.73	0	0	0	0	0	0			0	0					1070.81	0	0	0	0	0	0	0	-1070.81	0	-1070.81	0	0	0	43.368	0	94.018	0	17.748	88.115
	0.160417	27.606	0	0	0	0	213.045	0	0	-27.606	213.045	-27.606	0	0	-213.045	0	0	134.75	0	0	0			0	0					915.33	0	100.154	0	0	0	0	0	-915.33	0	-915.33	0	0	0	52.21	0	89.394	0	0	2.5
	0.161111	159.13	0	0	0	0	23.09	18.804	0	-159.13	23.09	-140.326	0	18.804	-23.09	0	0	0	0	208.088	0			208.088	0					590.5	60.96	43.95	0	0	0	0	0	-590.5	-60.96	-590.5	-60.96	0	0	37.234	0	195.536	0	3.02	18
	0.161806	91.032	0	0	0	0	0	0	0	-91.032	0	-91.032	0	0	0	72.874	0	449.678	0	179.798	0			106.924	0					1272.4	192.495	152.276	0	0	0	188.668	0	-1272.4	-192.495	-1083.73	-192.495	188.668	0	12.702	75.06	7.102	0	0	82.73
	0.1625	0	0	50.704	0	3.676	0	0	0	3.676	0	0	0	-3.676	0	2.4	0	0	238.725	0	0			-2.4	0					1587.99	0	0	0	109.244	0	106.49	0	-1478.74	0	-1481.5	0	-2.754	0	5.728	43	0	0	28.666	3.355
	0.163194	8.23	94.135	9.364	0	0	3	0	0	-8.23	-91.135	-8.23	-94.135	0	-3	0	0	57.4125	0	0	0			0	0					233.498	0	107.946	193.155	116.486	0	176.032	0	-117.012	0	-57.466	0	59.546	0	154.846	312.615	0	0	0	0
	0.163889	0	0	28.146	0	18.582	59.255	0	0	18.582	59.255	0	0	-18.582	-59.255	148.894	0	109.162	0	0	0			-148.894	0					193	0	120.168	27.54	0	0	27.658	461.785	-193	0	-165.342	461.785	27.658	461.785	38.128	230.795	0	0	23.68	39.47
	0.164583	24.364	0	0.8	0	0	0	0	0	-24.364	0	-24.364	0	0	0	218.968	0	26.33	0	27.636	0			-191.332	0					19.564	35.74	113.462	0	0	0	23.834	0	-19.564	-35.74	4.27	-35.74	23.834	0	0	0	0.8	0	92.704	0
	0.165278	13.102	0	7.4	0	0	0	99.512	0.5	-13.102	0	86.41	0.5	99.512	0.5	227.598	0	70.545	0	0	265.745			-227.598	265.745					673.496	0	18.094	95.84	0	0	294.606	0	-673.496	0	-378.89	0	294.606	0	0	0	0	0	10.11	0
	0.165972	0	4.5	4.44	0	82.688	0	4.8	0	82.688	-4.5	4.8	-4.5	-77.888	0	81.536	0	71.6175	0	41.892	21.025			-39.644	21.025					896.494	173.21	21.84	0	0	0	361.066	132.465	-896.494	-173.21	-535.428	-40.745	361.066	132.465	0	0	0	0	0	0
	0.166667	0	0	0	0	125.98	0	0.8	0	125.98	0	0.8	0	-125.18	0	53.914	0	188.433	0	105.138	0			51.224	0					291.366	198.36	0	0	0	0	228.634	293.48	-291.366	-198.36	-62.732	95.12	228.634	293.48	0	0	0	0	0	47.095
	0.167361	0	0	0	0	44.802	0	41.922	0	44.802	0	41.922	0	-2.88	0	145.354	0	257.115	0	3.2	0.5			-142.154	0.5					287.17	742.21	69.124	0	0	55.96	359.822	0	-287.17	-686.25	72.652	-742.21	359.822	-55.96	0	0	0	0	0	12.3
	0.168056	3	0	106.086	0	65.658	0	0	0	62.658	0	-3	0	-65.658	0	444.25	0	274.257	0	45.242	0			-399.008	0					34.716	629.375	186.578	0	0	3	209.504	0	-34.716	-626.375	174.788	-629.375	209.504	-3	31.44	0	0	0	6.6	9.5
	0.16875	61.482	0	202.108	6	71.704	0	0	0	10.222	0	-61.482	0	-71.704	0	78.782	2.695	0	0	26.628	0			-52.154	-2.695					109.276	211.44	110.186	0	0	0	289.806	0	-109.276	-211.44	180.53	-211.44	289.806	0	160.95	0	2	0	27.558	578.625
	0.169444	166.378	0	69.408	0	137.464	0	0	0	-28.914	0	-166.378	0	-137.464	0	1.2	0	0	0	39.23	255.81			38.03	255.81					55.568	236.29	135.424	0	0	14	196.444	223.9	-55.568	-222.29	140.876	-12.39	196.444	209.9	0	0	51.14	0	71.198	9.925
	0.170139	0	0	197.6	139.11	0	0	191.048	0	0	0	191.048	0	191.048	0	0	0	0	9	0	6			0	6					0	585.87	130.352	1.5	0	159.21	89.684	974.62	0	-426.66	89.684	388.75	89.684	815.41	0	288.935	22.098	541.71	73.21	0
	0.170833	31.704	0	120.866	0	13.886	0	359.174	0	-17.818	0	327.47	0	345.288	0	0	0	160.833	0	5.6	0			5.6	0					0	439.32	30.418	0	7.642	0	0	365.57	7.642	-439.32	0	-73.75	-7.642	365.57	0	0	0	437.615	1.8	110.63
	0.171528	0	0	8.21	0	28.714	0	25.71	163.75	28.714	0	25.71	163.75	-3.004	163.75	0	0	58.405	0	336.698	0			336.698	0					0	122.91	123.234	0	0	0	0	17.495	0	-122.91	0	-105.415	0	17.495	0	11.555	0	0	0	0
	0.172222	0	0	150.444	0	0	0	84.854	0	0	0	84.854	0	84.854	0	0	0	111.05	0	242.754	0			242.754	0					17.014	5.5	134.654	32.575	1.8	0	7.346	0	-15.214	-5.5	-9.668	-5.5	5.546	0	0	585.585	0	0	0	78.6
	0.172917	0	0	6.4	0	105.082	0	6.4	0	105.082	0	6.4	0	-98.682	0	0	0	27.4475	0	137.65	0			137.65	0					73.028	276.35	120.296	0	28.02	0	177.258	66.27	-45.008	-276.35	104.23	-210.08	149.238	66.27	0	18.03	0	0	0	0
	0.173611	3.82	0	92.452	0	61.788	0	0	4.95	57.968	0	-3.82	4.95	-61.788	4.95	37.274	0	180.475	0	53.886	0			16.612	0					29.636	18.005	95.484	0	140	0	0	290.59	110.364	-18.005	-29.636	272.585	-140	290.59	0	96.24	0	0	333.656	0
	0.174306	0	215.14	26.372	0	154.03	0	0	0	154.03	-215.14	0	-215.14	-154.03	0	132.818	0	0.5	0	0	0			-132.818	0					110.134	253.37	85.7	66.82	0	132.34	0	47.735	-110.134	-121.03	-110.134	-205.635	0	-84.605	0	31.15	0	0	36.124	0
	0.175	0	0	88.096	97.17	246.208	0	35.222	0	246.208	0	35.222	0	-210.986	0	53.08	0	0	0	0	0			-53.08	0					0	0	77.352	29.625	24.164	0	0	33.955	24.164	0	0	33.955	-24.164	33.955	11.102	25.125	0	0	0	0
	0.175694	0	56	0	0	38.316	0	2.28	0	38.316	-56	2.28	-56	-36.036	0	0	0	89.3125	0	0	0			0	0					169.39	0	156.328	0	25.016	0	0	173.055	-144.374	0	-169.39	173.055	-25.016	173.055	75.514	0	0	0	45.6	0
	0.176389	0	0	24.948	0	70.98	0	0	0	70.98	0	0	0	-70.98	0	55.666	0	153.395	0	60.49	0			4.824	0					48.886	1339.14	115.9	0	151.402	0	76.058	15.37	102.516	-1339.14	27.172	-1323.78	-75.344	15.37	0	0	0	169.785	3.4	71.085
	0.177083	66.806	0	8.768	0	31.786	0	39.746	0	-35.02	0	-27.06	0	7.96	0	0	0	96.395	0	0	0			0	0					121.162	1801.43	251.616	0	38.308	0	147.962	27.47	-82.854	-1801.43	26.8	-1773.96	109.654	27.47	0	0	0	320.475	0	0
	0.177778	5.2	0	0	12.5	0	0	198.324	0	-5.2	0	193.124	0	198.324	0	126.606	0	0	0	0	192.575			-126.606	192.575					258.396	640.6	234.62	0	59.056	2.5	281.79	0	-199.34	-638.1	23.394	-640.6	222.734	-2.5	0	0	50.35	802.275	0	0
	0.178472	0	0	0	0	180.306	0	163.048	0	180.306	0	163.048	0	-17.258	0	86.882	0	0	0	0	334.35			-86.882	334.35					38.852	141.63	119.368	0	0	0	244.578	0	-38.852	-141.63	205.726	-141.63	244.578	0	20.23	0	80.35	56.715	0	0
	0.179167	12.238	0	0	15	83.508	0	134.724	0	71.27	0	122.486	0	51.216	0	123.184	3.5	0	0	0	0			-123.184	-3.5					13.898	132.315	124.888	0	273.864	0	434.222	310.39	259.966	-132.315	420.324	178.075	160.358	310.39	0	0	0	21.005	9.51	0
	0.179861	0	0	0	0	198.728	0	0	0	198.728	0	0	0	-198.728	0	211.696	230.615	63.46	0	131.296	0			-80.4	-230.615					3.672	0	224.16	33.145	42.912	6.5	6.228	0	39.24	6.5	2.556	0	-36.684	-6.5	0.4	0	57.54	53.82	25.35	1
	0.180556	0	0	0	0	419.746	216.655	18.826	0	419.746	216.655	18.826	0	-400.92	-216.655	131.97	836.925	0	0	75.82	1			-56.15	-835.925					4.238	157.325	104.064	3	0	0	12.076	324.035	-4.238	-157.325	7.838	166.71	12.076	324.035	0	0	1.4	88.835	3.65	0
	0.18125	0	0	0	0	358.736	67.06	4.05	0	358.736	67.06	4.05	0	-354.686	-67.06	94.344	89.74	151.785	0	179.074	0			84.73	-89.74					1259.49	0	103.744	0	0	0	7.708	0	-1259.49	0	-1251.78	0	7.708	0	70.914	0	4.758	0	36.418	0
	0.181944	3.2	0	0	0	118.974	0	5.73	0	115.774	0	2.53	0	-113.244	0	0	3.16	0	0	411.846	0			411.846	-3.16					710.474	0	222.532	427.48	0	0	218.846	0	-710.474	0	-491.628	0	218.846	0	80.168	0	0	0	14.274	0
	0.182639	1.4	0	0	0	416.932	364.39	23.236	0	415.532	364.39	21.836	0	-393.696	-364.39	0	382.77	0	0	0	0			0	-382.77					580.468	0	314.348	1079.18	0	0	110.712	0	-580.468	0	-469.756	0	110.712	0	22.94	0	0	0	84.162	56.8
	0.183333	0	0	0	464.31	179.23	0	44.656	0	179.23	0	44.656	0	-134.574	0	0	0	0	0	0	0			0	0					721.64	19.105	199.428	682.185	0	0	92.65	0	-721.64	-19.105	-628.99	-19.105	92.65	0	63.63	0	0	0	41.912	300.425
	0.184028	75.76	0	0	562.41	179.02	0	35.842	0	103.26	0	-39.918	0	-143.178	0	90.936	0	0	36.83	0	289.875			-90.936	289.875					465.194	0	156.39	125.335	0	11.015	168.92	0	-465.194	11.015	-296.274	0	168.92	-11.015	42.974	0	0	55.995	0	82.225
	0.184722	0	0	0	0	2.8	40.75	64.254	0	2.8	40.75	64.254	0	61.454	-40.75	0	79.01	0	272.18	0	0			0	-79.01					553.634	0	19.572	41.775	0	281.785	173.408	0	-553.634	281.785	-380.226	0	173.408	-281.785	45.92	0	0	0	0	71.63
	0.185417	3.162	0	0	0	12.062	0	24.636	0	8.9	0	21.474	0	12.574	0	0	0	0	1.5	0	0			0	0					69.718	0	148.326	0	0.8	0	298.926	0	-68.918	0	229.208	0	298.126	0	3.06	0	0	0	0	52.795
	0.186111	0	0	13.098	0	12.328	0	1.4	0	12.328	0	1.4	0	-10.928	0	1.562	0	0	0	46.132	184.415			44.57	184.415					110.616	0	118.544	0	45.082	0	326.336	0	-65.534	0	215.72	0	281.254	0	55.918	0	0	0	0	0
	0.186806	0	0	35.93	0	0	46.905	20.69	0	0	46.905	20.69	0	20.69	-46.905	0.8	0	61.77	0	0	32			-0.8	32					7.042	78.36	268.76	0	14.4	0	244.676	0	7.358	-78.36	237.634	-78.36	230.276	0	20.4	0	30.198	0	52.68	0
	0.1875	0	0	31.024	75.845	65.578	51.93	469.72	0	65.578	51.93	469.72	0	404.142	-51.93	0	428.06	0	0	0	0			0	-428.06					133.826	15.53	525.254	0	43.248	0	60.114	0	-90.578	-15.53	-73.712	-15.53	16.866	0	0	161.36	0	0	0	0
	0.188194	0.4	0	0	0	96.928	0	606.17	0	96.528	0	605.77	0	509.242	0	0	119.13	0	0	6.6	0			6.6	-119.13					0	0	127.612	0	27.784	0	36.694	0	27.784	0	36.694	0	8.91	0	0	625.65	95.09	0	0	0
	0.188889	0	0	117.378	0	531.618	0	535.314	0	531.618	0	535.314	0	3.696	0	0	0	0	0	0	2.5			0	2.5					74.122	109.445	0	0	0	0	34.048	0	-74.122	-109.445	-40.074	-109.445	34.048	0	0	265.02	16.044	1.12	0	0
	0.189583	68.08	0	12.728	0	56.266	35.12	730.026	195.685	-11.814	35.12	661.946	195.685	673.76	160.565	0	0	0	0	0	0			0	0					35.702	0	189.496	1.5	26.736	0	45.772	0	-8.966	0	10.07	0	19.036	0	0	4.5	16.204	0	32.394	0
	0.190278	88.258	0	3.736	0	40.926	0	319.032	0	-47.332	0	230.774	0	278.106	0	0	0	184.615	135.195	0	432.12			0	432.12					86.244	1128.03	0.4	288.05	0	0	32.64	0	-86.244	-1128.03	-53.604	-1128.03	32.64	0	0	0	12.074	25.985	0.4	0
	0.190972	0	68.57	0	7.905	149.84	0	387.71	151.48	149.84	-68.57	387.71	82.91	237.87	151.48	0	0	0	0	2.408	1005.11			2.408	1005.11					35.1	74.785	0	0	18.456	0	0	373.71	-16.644	-74.785	-35.1	298.925	-18.456	373.71	124.028	0	78.822	0	0	0
	0.191667	0	0	0	0	184.814	0	100.69	26.235	184.814	0	100.69	26.235	-84.124	26.235	206.278	162.4	0	0	92.226	853.38			-114.052	690.98					77.86	50.785	0	0	141.61	0	0	562.335	63.75	-50.785	-77.86	511.55	-141.61	562.335	23.722	1.58	96.84	0	0	0
	0.192361	1.8	162.755	45.06	192.05	210.94	0	224.85	51.635	209.14	-162.755	223.05	-111.12	13.91	51.635	165.702	120.705	0	0	1.788	60.31			-163.914	-60.395					7.84	70.65	110.834	0	343.598	28.5	0	29.11	335.758	-42.15	-7.84	-41.54	-343.598	0.61	225.378	0	1.6	0	0	0
	0.193056	0	174.285	0	0	166.426	0	34.202	59.785	166.426	-174.285	34.202	-114.5	-132.224	59.785	0	0	0	0	0	0			0	0					0	197.12	0	0	44.308	79.84	0	284.25	44.308	-117.28	0	87.13	-44.308	204.41	11.822	0	0	0	0	0
	0.19375	0	0	131.616	0	319.262	0	30.8	0	319.262	0	30.8	0	-288.462	0	0	0	20.755	0	0.2	0			0.2	0					0	642.515	0	173.985	15.952	213.9	0	0	15.952	-428.615	0	-642.515	-15.952	-213.9	0	0	0	0	0	0
	0.194444	0	0	2.6	62.84	223.206	186.715	0	16.38	223.206	186.715	0	16.38	-223.206	-170.335	212.79	0	3.945	0	10.2	0			-202.59	0					0	6.5	0	342.14	42.784	0	0	288.735	42.784	-6.5	0	282.235	-42.784	288.735	0	0	0	0	29.96	0
	0.195139	0	0	8.982	0	86.162	49.385	148.186	243.47	86.162	49.385	148.186	243.47	62.024	194.085	177.822	0	0	0	140.06	0			-37.762	0					0	0	0	47.45	0	0	75.56	36.365	0	0	75.56	36.365	75.56	36.365	70.286	0	0	0	0	0
	0.195833	1.612	0	115.044	0	42.614	54.545	349.93	813.195	41.002	54.545	348.318	813.195	307.316	758.65	105.902	0	0	0	202.788	0			96.886	0					1.442	0	0	0	0	268.73	13.636	271.18	-1.442	268.73	12.194	271.18	13.636	2.45	23.004	0	0	0	0	0
	0.196528	144.416	0	58.588	0	205.132	0	351.566	672.81	60.716	0	207.15	672.81	146.434	672.81	67.402	0	3.75	0	81.278	0			13.876	0					6.356	0	0	0	84.74	189.765	172.816	30.02	78.384	189.765	166.46	30.02	88.076	-159.745	191.07	0	0	0	6.394	0
	0.197222	118.232	295.625	26.3	0	98.78	0	476.892	69.285	-19.452	-295.625	358.66	-226.34	378.112	69.285	50.484	0	0	0	346.582	0			296.098	0					329.268	275.195	11.49	0	58.29	0	1.8	1222.07	-270.978	-275.195	-327.468	946.87	-56.49	1222.07	70.21	0	50.874	6.945	0	0
	0.197917	0	22.455	124.112	110.96	79.266	217.47	328.026	762.88	79.266	195.015	328.026	740.425	248.76	545.41	65.424	0	0	72.29	24.72	0			-40.704	0					120.868	0	154.228	0	11.8	0	9.054	616.015	-109.068	0	-111.814	616.015	-2.746	616.015	11.632	4.5	69.246	216.64	4.8	0
	0.198611	0.8	68.94	421.394	185.2	71.138	0	80.636	549.945	70.338	-68.94	79.836	481.005	9.498	549.945	146.078	0	0	13	89.766	0			-56.312	0					0	0	0	0	0	163.39	13.068	85.87	0	163.39	13.068	85.87	13.068	-77.52	50.422	143.285	16.596	125.07	8.74	0
	0.199306	0	0	138.192	98.525	71.71	0	48.264	861.085	71.71	0	48.264	861.085	-23.446	861.085	22.298	6.575	0	0	0	0			-22.298	-6.575					686.198	0	3.4	0	0	0	8.6	195.29	-686.198	0	-677.598	195.29	8.6	195.29	48.54	0	5.204	772.02	18.814	0
	0.2	0	0	199.93	23.05	356.98	74.71	22.298	335.175	356.98	74.71	22.298	335.175	-334.682	260.465	0	0	0	0	0	0			0	0					69.358	0	183.806	0	62.35	0	16.848	178.315	-7.008	0	-52.51	178.315	-45.502	178.315	0	0	0	745.495	26.596	0
	0.200694	0.8	0	73.442	0	557.52	285.615	15.546	145.235	556.72	285.615	14.746	145.235	-541.974	-140.38	86.918	0	0.25	0	73.758	0			-13.16	0					27.762	0	65.15	0	0	0	0	345.62	-27.762	0	-27.762	345.62	0	345.62	0	0	110.296	0	46.826	0
	0.201389	0	0	63.74	0	578.336	9.86	49.212	16.01	578.336	9.86	49.212	16.01	-529.124	6.15	495.594	0	0	0	26.418	0			-469.176	0					90.094	0	0	0	15.612	0	30.836	0	-74.482	0	-59.258	0	15.224	0	40.418	0	256.514	0	31.234	0
	0.202083	0	0	90.868	0	345.578	0	380.644	34.5	345.578	0	380.644	34.5	35.066	34.5	147.4	392.22	0	0	0	0			-147.4	-392.22					16.56	229.96	0	0	32.996	0	0	75.72	16.436	-229.96	-16.56	-154.24	-32.996	75.72	0	0	349.288	0	0	0
	0.202778	38.016	0	0	0	668.372	0	12.448	6	630.356	0	-25.568	6	-655.924	6	49.422	518.42	0	105.56	0	226.235			-49.422	-292.185					29.92	1895.76	58.04	0	1.2	12.5	177.878	924.57	-28.72	-1883.26	147.958	-971.19	176.678	912.07	0	0	18.95	0	25.456	0
	0.203472	203.034	0	47.32	0	730.996	0	9.254	250.205	527.962	0	-193.78	250.205	-721.742	250.205	0	188.2	1.58	132.585	0	0			0	-188.2					44.288	2306.64	0	0	0	0	207.748	0	-44.288	-2306.64	163.46	-2306.64	207.748	0	12	0	0	0	0	0
	0.204167	136.298	0	28.128	66.515	445.98	0	173.488	79.89	309.682	0	37.19	79.89	-272.492	79.89	0	0	0	0	0	0			0	0					14.098	2284.68	0	61.665	0	288.55	47.188	0	-14.098	-1996.12	33.09	-2284.68	47.188	-288.55	0	0	0	0	0	0
	0.204861	609.418	0	7.4	0	440.684	0	372.872	0	-168.734	0	-236.546	0	-67.812	0	0	0	0	0	0	0			0	0					69.718	1712.19	0	163.23	117.304	255.98	129.628	0	47.586	-1456.21	59.91	-1712.19	12.324	-255.98	0	0	0	0	28.564	0
	0.205556	262.52	0	73.732	0	347.592	160.65	839.394	15.825	85.072	160.65	576.874	15.825	491.802	-144.825	0	178.695	0	0	0	0			0	-178.695					82.546	1427.39	32.042	0	6.4	1157.62	69.854	7.615	-76.146	-269.775	-12.692	-1419.78	63.454	-1150	0	0	0	0	3.726	141.275
	0.20625	279.538	0	406.178	0	614.162	128.86	335.9	0	334.624	128.86	56.362	0	-278.262	-128.86	0	0	0	0	0	0			0	0					87.552	1002.3	134.434	0	47.58	329.175	182.624	0	-39.972	-673.125	95.072	-1002.3	135.044	-329.175	0	0	0	0	251.524	7.76
	0.206944	643.51	0	418.896	0	465.274	269.93	124.342	53.24	-178.236	269.93	-519.168	53.24	-340.932	-216.69	0	0	0	0	0	0			0	0					110.542	811.115	125.536	0	50.674	0	62.796	0	-59.868	-811.115	-47.746	-811.115	12.122	0	0	0	56.846	0	164.726	47.875
	0.207639	602.516	0	290.942	0	276.208	48.39	26.564	40.55	-326.308	48.39	-575.952	40.55	-249.644	-7.84	0	0	0.25	0	0.4	0			0.4	0					21.656	360.905	152.226	219.65	107.29	0	33.72	0	85.634	-360.905	12.064	-360.905	-73.57	0	52.964	0	0	0	211.352	25.605
	0.208333	667.41	0	265.018	0	413.574	130.225	13.104	0	-253.836	130.225	-654.306	0	-400.47	-130.225	0	0	1.5	0	0	267.505			0	267.505					12.374	1288.56	205.816	449.1	64.976	0	0	0	52.602	-1288.56	-12.374	-1288.56	-64.976	0	10.48	0	0	0	389.19	0
	0.209028	828.58	0	397.27	0	106.772	37.375	365.206	0	-721.808	37.375	-463.374	0	258.434	-37.375	0	19.5	1.5	0	0	42.45			0	22.95					108.356	931.195	18.358	23.5	12.2	0	0	0	-96.156	-931.195	-108.356	-931.195	-12.2	0	33.402	0	0	0	9.124	0
	0.209722	427.93	0	681.434	281.105	60.766	275.13	37.4	0	-367.164	275.13	-390.53	0	-23.366	-275.13	0.448	0	0	0	0	0			-0.448	0					133.282	72.56	0	252.58	93.928	0	0	0	-39.354	-72.56	-133.282	-72.56	-93.928	0	1.2	0	0	0	5.6	0
	0.210417	320.94	0	209.962	135	39.44	31.565	66.36	0	-281.5	31.565	-254.58	0	26.92	-31.565	62.766	0	11.5025	0	0	0			-62.766	0					123.228	0	0	0	0	0	104.916	106.385	-123.228	0	-18.312	106.385	104.916	106.385	0	0	0	0	0	0
	0.211111	462.196	241.5	401.586	123.915	13.734	0	102.406	0	-448.462	-241.5	-359.79	-241.5	88.672	0	0	362.865	6	0	0	0			0	-362.865					467.194	2.695	0	593.71	56.116	0	0	0	-411.078	-2.695	-467.194	-2.695	-56.116	0	15.4	0	53.18	0	0	0
	0.211806	119.758	0	552.27	285.89	8.2	312.585	27.812	0	-111.558	312.585	-91.946	0	19.612	-312.585	0	0	161.935	0	0	0			0	0					75.764	6.98	0	0	9.228	0	0	0	-66.536	-6.98	-75.764	-6.98	-9.228	0	249.2	0	90.442	0	0	0
	0.2125	311.288	0	1257.95	35.5	181.676	63.25	76.83	0	-129.612	63.25	-234.458	0	-104.846	-63.25	0	0	146.558	0	0	0			0	0					12.964	16.63	0	328.265	65.63	0	0	4.5	52.666	-16.63	-12.964	-12.13	-65.63	4.5	208.498	0	0	0	0	0
	0.213194	327.46	48.755	850.982	331.325	180.78	64.755	351.084	0	-146.68	16	23.624	-48.755	170.304	-64.755	8.786	0	195.702	0	0	0			-8.786	0					33.77	44.085	0	1.12	95.606	137.29	0	137.825	61.836	93.205	-33.77	93.74	-95.606	0.535	128.072	0	0	0	0	0
	0.213889	251.75	0	103.25	238.905	57.444	0	161.744	0	-194.306	0	-90.006	0	104.3	0	121.59	0	194.618	0	0	0			-121.59	0					297.412	0	0	0	400.942	63.05	93.51	55.825	103.53	63.05	-203.902	55.825	-307.432	-7.225	70.854	0	102.146	0	7.422	0
	0.214583	546.658	0	100.588	135.89	17.682	401.675	357.334	0	-528.976	401.675	-189.324	0	339.652	-401.675	135.092	0	545.085	0	0	0			-135.092	0					56.564	10.11	8.2	0	264.022	0	19.524	0	207.458	-10.11	-37.04	-10.11	-244.498	0	3.4	136.89	139.5	0	0	0
	0.215278	291.756	0	111.016	21.97	216.656	297.025	291.128	0	-75.1	297.025	-0.628	0	74.472	-297.025	34.484	491.165	525.038	0	0	0			-34.484	-491.165					363.798	724.515	18.85	0	12.65	136.055	0	82.56	-351.148	-588.46	-363.798	-641.955	-12.65	-53.495	57.576	0	56.014	0	31.072	0
	0.215972	385.694	0	23.736	189.95	216.366	66.655	575.208	0	-169.328	66.655	189.514	0	358.842	-66.655	35.364	3	85.04	0	0	0			-35.364	-3					1011.45	841.82	0	0	239.778	0	37.064	0	-771.672	-841.82	-974.386	-841.82	-202.714	0	5.25	0	24.028	4.61	0	0
	0.216667	891.228	0	147.668	334.56	107.102	84.405	835.292	0	-784.126	84.405	-55.936	0	728.19	-84.405	0	0	115.142	0	0	62.02			0	62.02					465.702	116.055	16.212	0	293.996	0	183.456	0	-171.706	-116.055	-282.246	-116.055	-110.54	0	0	0	133.69	0	2	112.27
	0.217361	1177.28	0	45.104	9.5	360.91	0	912.564	0	-816.372	0	-264.718	0	551.654	0	432.642	0	0	0	4.8	0			-427.842	0					490.294	597.05	0	0	136.486	0	229.116	0	-353.808	-597.05	-261.178	-597.05	92.63	0	0	0	0	0	23.17	5.5
	0.218056	1100.8	35.53	196.158	110.385	514.966	326.705	746.276	0	-585.836	291.175	-354.526	-35.53	231.31	-326.705	0	0	3	0	8.922	0			8.922	0					804.89	1345.94	57.27	0	111.47	308.7	862.25	0	-693.42	-1037.24	57.36	-1345.94	750.78	-308.7	0	0	0	0	0	9.19
	0.21875	1073.36	24.6	436.15	165.7	326.02	56.8	534.422	0	-747.344	32.2	-538.942	-24.6	208.402	-56.8	357.804	0	0	0	19.302	241.74			-338.502	241.74					390.994	203.57	120.324	0	299.79	88.185	250.864	0	-91.204	-115.385	-140.13	-203.57	-48.926	-88.185	0	0	1.812	0	52.288	55.025
	0.219444	962.576	251.285	64.942	265.1	213.086	0	271.096	0	-749.49	-251.285	-691.48	-251.285	58.01	0	133.9	0	140.657	0	0	241.505			-133.9	241.505					318.956	481.37	52.17	0	557.408	157.885	259.182	1725.58	238.452	-323.485	-59.774	1244.21	-298.226	1567.69	0	0	0	0	301.412	75.74
	0.220139	1616.06	0	54.48	1019.12	131.258	0	4.78	0	-1484.8	0	-1611.28	0	-126.478	0	2.828	0	220.292	0	28.244	0			25.416	0					528.716	356.445	0	0	188.826	276.09	402.01	871.405	-339.89	-80.355	-126.706	514.96	213.184	595.315	0	0	0	0	6.958	0
	0.220833	1532.7	17	94.362	1223.22	74.902	0	55.246	0	-1457.8	-17	-1477.46	-17	-19.656	0	0	0	173.803	0	0	0			0	0					767.036	1009.51	0	0	100.596	171.08	482.106	122.505	-666.44	-838.435	-284.93	-887.01	381.51	-48.575	0	0	0	0	0	127.855
	0.221528	1012.73	51.27	206.358	963.155	295.298	0	141.604	0	-717.436	-51.27	-871.13	-51.27	-153.694	0	169.238	0	163.958	0	129.608	0			-39.63	0					490.164	717.06	125.526	0	0	281.26	452.868	0	-490.164	-435.8	-37.296	-717.06	452.868	-281.26	0	0	0	210.93	0	0
	0.222222	1466.64	0	231.318	956.795	154.072	0	625.556	0	-1312.57	0	-841.086	0	471.484	0	147.384	0	280.8	0	68.172	27.865			-79.212	27.865					107.53	245.055	246.548	0	31.396	497.515	276.024	0	-76.134	252.46	168.494	-245.055	244.628	-497.515	0	0	0	0	3.848	118.29
	0.222917	1140.98	0	180.112	55.535	676.354	0	439.122	0	-464.626	0	-701.858	0	-237.232	0	254.842	0	310.33	340.8	0	0			-254.842	0					216.494	0	51.69	12.01	5	318.8	236.892	66.83	-211.494	318.8	20.398	66.83	231.892	-251.97	0	0	0	0	0	0
	0.223611	1434.65	155.445	273.26	0	541.41	704	199.07	60.51	-893.236	548.555	-1235.58	-94.935	-342.34	-643.49	51.104	0	164.412	298.785	178.386	0			127.282	0					670.69	37.46	138.342	220.325	99.67	25.7	298.062	512.12	-571.02	-11.76	-372.628	474.66	198.392	486.42	1.4	0	0	0	0	0
	0.224306	1544	4.5	523.93	0	777.84	121.725	153.174	0	-766.16	117.225	-1390.83	-4.5	-624.666	-121.725	0	0	135.235	713.19	0	228.025			0	228.025					270.864	645.54	89.806	0	10.66	0	308.822	1587.2	-260.204	-645.54	37.958	941.665	298.162	1587.2	0	0	6.512	0	8.498	125.2
	0.225	1263.87	304.87	247.626	0	888.496	378.47	0	0	-375.378	73.6	-1263.87	-304.87	-888.496	-378.47	1	0	87.4725	703.565	0	0			-1	0					1146.31	200.925	0	0	70.974	786.495	801.6	1508.12	-1075.34	585.57	-344.71	1307.2	730.626	721.63	50.53	0	0	22.94	0	0
	0.225694	714.944	347.895	177.982	0	395.148	18.18	48.722	0	-319.796	-329.715	-666.222	-347.895	-346.426	-18.18	0	0	306.572	0	0	0			0	0					1961.3	782.45	117.058	0	221.828	316.75	1091.11	881.47	-1739.48	-465.7	-870.194	99.02	869.282	564.72	57.98	26.575	0	14.605	47.59	0
	0.226389	694.82	92.265	111.344	108.275	328.22	3.5	0	0	-366.6	-88.765	-694.82	-92.265	-328.22	-3.5	0	0	382.14	0	0	0			0	0					1192.19	1496.59	102.148	0	309.062	226.955	124.522	1287.06	-883.13	-1269.63	-1067.67	-209.53	-184.54	1060.1	0	24	132.536	58.68	0	0
	0.227083	1080.75	4.61	149.462	0	147.954	16.8	0	389.195	-932.8	12.19	-1080.75	384.585	-147.954	372.395	0	0	389.952	227.155	0	0			0	0					455.716	552.185	123.386	213.225	368.098	0	199.334	1342.36	-87.618	-552.185	-256.382	790.175	-168.764	1342.36	0	0	285.854	0	35.58	0
	0.227778	1478.94	67.475	133.044	21	4.2	0	72.676	0	-1474.74	-67.475	-1406.27	-67.475	68.476	0	0	0	0	0	0	0			0	0					748.006	1254.74	0	15.78	94.908	145.84	155.834	1103.38	-653.098	-1108.9	-592.172	-151.37	60.926	957.535	0	0	132.766	44.775	0	0
	0.228472	906.012	89.02	454.286	0	172.898	127.11	37.254	0	-733.114	38.09	-868.758	-89.02	-135.644	-127.11	0	8.5	0	0	0	0			0	-8.5					567.988	817.245	138.788	34.265	83.004	0	453.966	852.88	-484.984	-817.245	-114.022	35.635	370.962	852.88	0	0	0	0	2.6	38.28
	0.229167	804.146	0	291.874	9.5	283.036	0	250.934	0	-521.11	0	-553.212	0	-32.102	0	0	0	62.5725	0	108.866	0			108.866	0					774.888	699.82	0	23.48	3.862	56.03	15.552	2159.95	-771.026	-643.79	-759.336	1460.12	11.69	2103.91	83.038	0	0	292.695	0	153.995
	0.229861	686.276	354.36	1112.13	69.08	126.816	4	115.552	0	-559.46	-350.36	-570.724	-354.36	-11.264	-4	204.628	561.745	0	0	0	681.46			-204.628	119.715					954.144	270.325	0	0	139.126	6.5	66.28	778.19	-815.018	-263.825	-887.864	507.865	-72.846	771.69	297.928	0	0	152.99	0	999.62
	0.230556	937.394	13.5	1561.11	160.495	134.772	24.75	120.662	0	-802.622	11.25	-816.732	-13.5	-14.11	-24.75	62.396	536.365	0	0	97.452	196.485			35.056	-339.88					422.384	778.6	15.8	383.445	0	0	44.97	427.575	-422.384	-778.6	-377.414	-351.025	44.97	427.575	174.56	0	0	0	0	79.48
	0.23125	770.04	548.935	1455.79	161.495	157.124	82.775	260.334	0	-612.916	-466.16	-509.706	-548.935	103.21	-82.775	0	96.645	0	0	22.6	0			22.6	-96.645					910.454	202.185	0	426.34	45.114	250.52	34.436	0	-865.34	48.335	-876.018	-202.185	-10.678	-250.52	88.242	0	0	0	0	150.17
	0.231944	1823.66	712.39	2146.28	202.755	68.146	0	23.982	0	-1755.52	-712.39	-1799.68	-712.39	-44.164	0	4.882	0	0	0	0	0			-4.882	0					638.628	431.92	0	780.66	7.072	214.985	90.176	0	-631.556	-216.935	-548.452	-431.92	83.104	-214.985	0	220.455	0	0	54.734	28.395
	0.232639	1179.72	608.465	1782.4	511.335	405.374	375.15	540.988	0	-774.348	-233.315	-638.734	-608.465	135.614	-375.15	0	0	0	0	2.538	0			2.538	0					824.32	868.955	0	30.08	31.492	58.215	41.408	0	-792.828	-810.74	-782.912	-868.955	9.916	-58.215	37.948	10.595	0	0	42.26	90.945
	0.233333	1243.42	23.48	1241.6	282.705	365.882	256.625	854.206	0	-877.534	233.145	-389.21	-23.48	488.324	-256.625	64.226	0	0	0	0	0			-64.226	0					586.464	163.61	0	194.055	83.71	0	6.978	0	-502.754	-163.61	-579.486	-163.61	-76.732	0	36.846	348.605	0	0	2.154	0
	0.234028	1227.32	0	910.09	24.485	207.728	23.69	556.54	0	-1019.59	23.69	-670.776	0	348.812	-23.69	583.888	0	0	0	0	0			-583.888	0					734.584	297.72	0	0	19.13	123.41	241.364	0	-715.454	-174.31	-493.22	-297.72	222.234	-123.41	0	141.06	0	0	29.804	0
	0.234722	654.48	59.8	988.998	0	516.644	0	450.738	0	-137.836	-59.8	-203.742	-59.8	-65.906	0	296.552	2.5	140.512	0	0	0			-296.552	-2.5					778.032	394.5	2.4	0	1056.45	732.775	33.82	8.2	278.416	338.275	-744.212	-386.3	-1022.63	-724.575	28.712	0	39	0	20.812	0
	0.235417	1232.86	28.16	927.898	28.41	927.752	142.12	734.444	0.5	-305.108	113.96	-498.416	-27.66	-193.308	-141.62	244.832	0	0	0	51.656	0			-193.176	0					945.85	204.405	0	0	1069.51	1148.45	6.054	10	123.66	944.045	-939.796	-194.405	-1063.46	-1138.45	10.418	0	40.342	0	0	0
	0.236111	946.854	0	1062.74	89.755	375.084	0	733.548	302.815	-571.77	0	-213.306	302.815	358.464	302.815	201.524	0	0	0	38.032	33			-163.492	33					1281.19	31.26	0	13.5	929.702	1169.38	233.832	345.18	-351.49	1138.12	-1047.36	313.92	-695.87	-824.205	28.266	0	54.112	0	0	0
	0.236806	1237.33	295.705	595.706	22.335	476.296	0	413.966	218.39	-761.03	-295.705	-823.36	-77.315	-62.33	218.39	4.904	243.155	0	0	135.11	0			130.206	-243.155					1289.22	34.56	0	223.65	284.612	1982	74.828	900.505	-1004.61	1947.44	-1214.39	865.945	-209.784	-1081.49	0	0	15.886	0	36.51	0
	0.2375	542.37	0	913.228	47.605	4.308	0	279.894	60.335	-538.062	0	-262.476	60.335	275.586	60.335	40.882	0	91.0725	0	60.714	0			19.832	0					1122.23	209.815	2.8	0	378.178	1817.22	8.528	869.77	-744.048	1607.4	-1113.7	659.955	-369.65	-947.45	0	0	0	0	59.862	0
	0.238194	397.154	4	859.538	3	12.8	0	194.028	0	-384.354	-4	-203.126	-4	181.228	0	0	0	0	0	120.21	240.37			120.21	240.37					1127.38	31.135	32.09	0	626.19	1445.52	0	1160.77	-501.192	1414.38	-1127.38	1129.63	-626.19	-284.745	0	0	45.044	0	16.682	0
	0.238889	381.68	0	1021.01	298.11	26.066	0	227.414	0	-355.614	0	-154.266	0	201.348	0	0	0	0	0	0	166.235			0	166.235					1330.37	101.185	93.164	34.975	343.246	2041.39	204.152	1174.88	-987.128	1940.21	-1126.22	1073.69	-139.094	-866.52	0	0	3.2	0	0	0
	0.239583	393.252	0	931.15	868.815	0	0	244.134	0	-393.252	0	-149.118	0	244.134	0	0.4	0	0	412.195	0	0			-0.4	0					719.018	487.555	131.062	18	381.166	1285.88	127.054	3668.22	-337.852	798.33	-591.964	3180.66	-254.112	2382.33	0	0	28.754	0	26.658	0
	0.240278	382.094	0	812.378	493.47	54.836	0	60.13	0	-327.258	0	-321.964	0	5.294	0	0	0	0	413.12	0	16.77			0	16.77					1058.5	471.69	55.766	113.905	486.644	3216.36	1.6	926.61	-571.856	2744.67	-1056.9	454.92	-485.044	-2289.75	0	0	7.964	0	28.604	151.94
	0.240972	512.02	0	990.122	327.545	33.584	0	57.87	0	-478.436	0	-454.15	0	24.286	0	0	0	0	7.5	0	0			0	0					500.092	1663.62	181.686	189.245	425.556	2086.09	2.684	48.215	-74.536	422.47	-497.408	-1615.4	-422.872	-2037.88	0	0	15.648	0	59.588	0
	0.241667	752.206	0	986.274	32.145	97.098	0	220.144	0	-655.108	0	-532.062	0	123.046	0	0	0	190.875	0	0	24.26			0	24.26					690.73	1404.21	148.5	0	388.026	2614.88	20.13	0	-302.704	1210.67	-670.6	-1404.21	-367.896	-2614.88	0	0	139.038	0	117.482	0
	0.242361	428.86	68.765	1896.68	100.65	122.942	0	399.422	160.38	-305.918	-68.765	-29.438	91.615	276.48	160.38	0	0	17.5	0	0	0			0	0					778.622	1808.91	5.706	66.125	69.61	2033.66	56.016	37.715	-709.012	224.755	-722.606	-1771.2	-13.594	-1995.95	0	0	314.778	0	38.972	0
	0.243056	102.526	30.58	1268.36	5.5	228.318	0	277.486	0	125.792	-30.58	174.96	-30.58	49.168	0	0	605.93	163.895	0	12.44	25.23			12.44	-580.7					985.286	1146.62	0	0	0.8	1138.95	141.292	36.195	-984.486	-7.67	-843.994	-1110.42	140.492	-1102.76	0	0	4.162	0	16.962	0
	0.24375	53.47	12.27	1314.07	83.805	47.112	0	478.798	0	-6.358	-12.27	425.328	-12.27	431.686	0	0	1090.24	0	0	0	0			0	-1090.24					1134.76	1474.36	242.106	0	0	350.61	488.98	205.745	-1134.76	-1123.75	-645.782	-1268.61	488.98	-144.865	0	0	0	0	66.99	43.565
	0.244444	157.466	645.14	1104.2	88.365	48.92	0	539.838	0	-108.546	-645.14	382.372	-645.14	490.918	0	0	1247.69	0	0	1	67.8			1	-1179.89					597.746	1240.72	107.294	1	0	115.38	148.986	619.58	-597.746	-1125.35	-448.76	-621.145	148.986	504.2	0	11.5	0	0	113.51	0
	0.245139	119.156	222.325	862.58	140.355	159.724	0	609.304	0	40.568	-222.325	490.148	-222.325	449.58	0	0	348.415	0	0	0	60.33			0	-288.085					903.69	822.96	48.524	125.52	44.118	41.26	246.07	0	-859.572	-781.7	-657.62	-822.96	201.952	-41.26	0	0	0	201.79	2.434	52.13
	0.245833	657.384	15.5	1457.22	93.1	613.264	0	944.818	0	-44.12	-15.5	287.434	-15.5	331.554	0	49.398	678.575	0	0	1.6	257.48			-47.798	-421.095					382.63	720.21	0	0	0	114.87	1635.47	62.035	-382.63	-605.34	1252.84	-658.175	1635.47	-52.835	0	0	0	97.585	35.298	230.67
	0.246528	772.508	695.77	901.34	115.44	482.2	0	1109.71	0	-290.308	-695.77	337.204	-695.77	627.512	0	114.654	1388.21	0	0	0	0			-114.654	-1388.21					429.368	689.33	0	5.41	111.82	1165.89	1453.25	532.26	-317.548	476.56	1023.88	-157.07	1341.43	-633.63	0	0	0	0	5.8	29.555
	0.247222	585.892	277.91	618.304	61.37	737.962	0	939.422	0	152.07	-277.91	353.53	-277.91	201.46	0	29.706	385.855	0	0	0	0			-29.706	-385.855					444.06	1015.8	0	311.25	748.722	1604.63	958.904	585.615	304.662	588.825	514.844	-430.19	210.182	-1019.02	0	0	0	0	24.834	0
	0.247917	1188.89	310.78	740.674	18.2	489.442	0	623.836	97.84	-699.444	-310.78	-565.05	-212.94	134.394	97.84	1.078	637.705	0	0	0.4	0			-0.678	-637.705					809.216	1578.15	7.28	712.455	350.902	1094.65	74.57	28.35	-458.314	-483.505	-734.646	-1549.81	-276.332	-1066.3	74.12	0	0	0	297.234	0
	0.248611	483.018	133.77	633.932	0	715.7	0	1067.67	49.605	232.682	-133.77	584.648	-84.165	351.966	49.605	8.856	341.03	141.347	0	26.744	0			17.888	-341.03					79.024	1741.88	80.532	68.31	68.416	1102.81	299.806	172.015	-10.608	-639.08	220.782	-1569.87	231.39	-930.79	212.418	0	0	0	74.616	0
	0.249306	618.416	685.585	322.202	0	629.362	0	909.732	827.55	10.946	-685.585	291.316	141.965	280.37	827.55	93.258	461.555	0	0	0	0			-93.258	-461.555					2.2	668.255	0	251.495	197.084	1397.52	18.002	18.83	194.884	729.265	15.802	-649.425	-179.082	-1378.69	102.086	2.5	0	0	11.216	0
	0.25	1860.53	341.8	424.892	0	862.09	49.025	729.606	1328.75	-998.436	-292.775	-1130.92	986.95	-132.484	1279.72	175.28	175.88	0	0	7.8	0			-167.48	-175.88					197.76	938.555	0	47.97	230.892	1047.34	22.516	242.98	33.132	108.785	-175.244	-695.575	-208.376	-804.36	67.906	0	0	0	75.454	0
	0.250694	1429.66	115.25	447.724	110.865	268.792	0	910.704	887.695	-1160.87	-115.25	-518.96	772.445	641.912	887.695	374.548	1056.81	43.905	0	110.48	0			-264.068	-1056.81					15.45	133.7	0	6.52	240.324	817.14	0	0	224.874	683.44	-15.45	-133.7	-240.324	-817.14	214.25	0	1	0	0	0
	0.251389	597.512	191.1	560.142	65.06	651.122	0	654.404	1392.53	53.61	-191.1	56.892	1201.43	3.282	1392.53	147.722	331.47	114.77	0	0	0			-147.722	-331.47					222.862	22.61	123.384	136.255	64.908	897.465	104.41	0	-157.954	874.855	-118.452	-22.61	39.502	-897.465	65	0	0	0	49.39	0
	0.252083	663.52	71.97	550.764	0	280.51	0	1100.71	1160.48	-383.01	-71.97	437.188	1088.51	820.198	1160.48	273.928	820.11	0	937.755	7.2	0			-266.728	-820.11					177.4	43.305	1	9.71	282.904	939.575	10	0	105.504	896.27	-167.4	-43.305	-272.904	-939.575	0	0	0	0	56.594	0
	0.252778	1272.75	159.78	481.934	208.315	386.114	0	489.96	1220.66	-886.64	-159.78	-782.794	1060.88	103.846	1220.66	347.612	583.22	314.212	806.7	0	0			-347.612	-583.22					55.37	636.84	0	37.395	222.962	1414.24	144.644	0	167.592	777.405	89.274	-636.84	-78.318	-1414.24	0	0	0	0	10.466	0
	0.253472	1167.41	145.795	608.19	24.185	57.136	0	1030.46	821.705	-1110.27	-145.795	-136.946	675.91	973.328	821.705	221.262	0	424.618	1203.45	0	7			-221.262	7					28.26	920.425	13.894	53.05	137.686	1435.41	411.27	0	109.426	514.985	383.01	-920.425	273.584	-1435.41	96.988	79	0	6.5	35.258	0
	0.254167	1337.39	361.34	386.806	0	7.8	0	891.676	930.92	-1329.59	-361.34	-445.714	569.58	883.876	930.92	255.006	0	95.995	12.3	78.728	0			-176.278	0					118.226	161.505	186.148	83.07	576.976	1385.15	884.658	0	458.75	1223.65	766.432	-161.505	307.682	-1385.15	239.518	0	0	0	112.148	0
	0.254861	1045.28	35.555	798.19	0	14.212	136.475	807.612	603.25	-1031.07	100.92	-237.668	567.695	793.4	466.775	0	1339.37	309.28	0	165.506	0			165.506	-1339.37					428.18	0	143.712	39.08	75.756	682.88	965.214	0	-352.424	682.88	537.034	0	889.458	-682.88	142.688	0	0	3.5	48.084	0
	0.255556	971.872	464.535	565.538	0	0	176.825	418.82	1436.56	-971.872	-287.71	-553.052	972.025	418.82	1259.73	0	268.335	460.337	74.99	216.54	0			216.54	-268.335					488.828	0	321.846	26.5	4.948	383.415	425.894	0	-483.88	383.415	-62.934	0	420.946	-383.415	49.08	0	0	0	269.31	0
	0.25625	649.39	1794.61	148.55	0	0	99.485	421.944	579.925	-649.39	-1695.12	-227.446	-1214.68	421.944	480.44	275.806	83.745	49.6525	0	299.694	0			23.888	-83.745					180.63	49.245	383.992	100.985	125.258	586.37	1208.99	0	-55.372	537.125	1028.36	-49.245	1083.73	-586.37	120.508	29	0	0	109.682	0
	0.256944	1891.41	676.455	83.862	74.015	2.72	0	389.874	449.73	-1888.69	-676.455	-1501.53	-226.725	387.154	449.73	941.218	0	0	35.725	22.268	6.405			-918.95	6.405					671.648	0	61.88	7.65	740.44	172.28	970.984	160.255	68.792	172.28	299.336	160.255	230.544	-12.025	0	0	0	98.015	49.71	0
	0.257639	1166.82	700.32	88.548	0	0	431.67	351.74	446.725	-1166.82	-268.65	-815.076	-253.595	351.74	15.055	266.924	182.16	547.675	6.325	0	0			-266.924	-182.16					424.108	404.045	287.384	91.215	146.442	533.885	112.754	295.675	-277.666	129.84	-311.354	-108.37	-33.688	-238.21	0	0	0	99.965	23.668	0
	0.258333	1310.23	983.685	324.876	23.635	143.054	0	572.262	397.69	-1167.18	-983.685	-737.97	-585.995	429.208	397.69	495.672	572.21	441.8	0	0	3.355			-495.672	-568.855					616.604	163.33	27.51	9.22	208.718	1288.34	121.226	474.15	-407.886	1125.01	-495.378	310.82	-87.492	-814.19	0	0	4.2	41.91	32.612	0
	0.259028	1743.3	702.04	216.896	242.68	7.616	33.545	750.826	853.325	-1735.68	-668.495	-992.47	151.285	743.21	819.78	502.458	24.5	0	227.045	0	323.3			-502.458	298.8					235.14	44.29	0	0	193.704	680.985	38.966	1034.52	-41.436	636.695	-196.174	990.225	-154.738	353.53	0	0	0	148.76	0	25
	0.259722	664.004	1224.73	214.304	49.24	86.584	398.595	489.23	484.66	-577.42	-826.135	-174.774	-740.07	402.646	86.065	159.984	84.84	190.167	367.565	0	415.075			-159.984	330.235					126.814	0	95.064	19.09	131.072	919.69	829.006	602.145	4.258	919.69	702.192	602.145	697.934	-317.545	0.4	0	0	425.96	0	0
	0.260417	651.73	1137.58	595.61	0	202.214	119.8	240.446	114.98	-449.516	-1017.78	-411.284	-1022.6	38.232	-4.82	138.346	263.395	0	138.285	89.99	458.87			-48.356	195.475					1.2	25.13	1.6	12.775	648.72	2357.31	141.29	17.445	647.52	2332.18	140.09	-7.685	-507.43	-2339.86	0	38.5	0	35.29	36.072	0
	0.261111	428.156	901.905	845.936	167.875	226.442	39.975	143.058	73.055	-201.714	-861.93	-285.098	-828.85	-83.384	33.08	495.864	58.865	252.035	9.9	0	470.11			-495.864	411.245					5.284	640.34	0	30.085	52.176	1592.46	884.426	279.875	46.892	952.12	879.142	-360.465	832.25	-1312.59	0	40.5	33.678	117.355	0	0
	0.261806	402.468	1041.27	531.002	164.615	164.02	312.355	122.96	0	-238.448	-728.915	-279.508	-1041.27	-41.06	-312.355	528.636	0	143.815	63.035	102.346	1183.08			-426.29	1183.08					33.19	781.085	0	113.025	452.8	1018.78	584.26	189.27	419.61	237.7	551.07	-591.815	131.46	-829.515	0	0	0	0	334.666	0
	0.2625	210.822	1013.05	758.488	274.14	244.24	179.21	713.856	52.645	33.418	-833.845	503.034	-960.41	469.616	-126.565	414.152	1034.39	0	0	1.8	189.805			-412.352	-844.585					332.308	723.95	0	76.605	760.882	987.1	145.662	473.59	428.574	263.15	-186.646	-250.36	-615.22	-513.51	10.384	0	0	0	296.078	0
	0.263194	482.662	1879.12	839.564	129.33	46.378	27.145	614.232	0	-436.284	-1851.97	131.57	-1879.12	567.854	-27.145	141.662	270.145	0	0	0	209.175			-141.662	-60.97					45.016	460.315	277.522	36.695	870.898	1525.31	347.602	390.605	825.882	1064.99	302.586	-69.71	-523.296	-1134.7	0	0	0	0	47.86	0
	0.263889	587.132	297.115	579.558	107.43	30.04	139.085	317.146	8.5	-557.092	-158.03	-269.986	-288.615	287.106	-130.585	138.156	1324.11	0	0	86.046	0			-52.11	-1324.11					90.986	464.385	223.38	0	627.304	2973.09	816.924	202.495	536.318	2508.71	725.938	-261.89	189.62	-2770.6	0	0	0	0	86.958	0
	0.264583	963.104	661.78	750.214	4.5	0	49.81	932.084	0	-963.104	-611.97	-31.02	-661.78	932.084	-49.81	200.646	736.88	0	57.765	0	0			-200.646	-736.88					49.478	394.075	217.938	48.305	616.378	1594.13	1620.1	1036.14	566.9	1200.06	1570.62	642.065	1003.72	-557.99	0	0	93.952	0	130.938	0
	0.265278	767.824	558.425	1411.84	253.84	166.116	69.765	1207.19	0	-601.708	-488.66	439.37	-558.425	1041.08	-69.765	110.008	125.245	0	0	0	0			-110.008	-125.245					829.352	743.095	94.102	14.865	860.926	2027.54	1551.48	1027.68	31.574	1284.44	722.132	284.585	690.558	-999.855	0	0	1.2	0	551.796	0
	0.265972	427.376	134.41	1219.84	36.255	139.448	336.4	713.856	51.005	-287.928	201.99	286.48	-83.405	574.408	-285.395	161.648	457.485	0	16.62	51.106	0			-110.542	-457.485					458.224	1139.32	71.95	16.285	383.08	1435.57	1205.85	217.995	-75.144	296.255	747.628	-921.32	822.772	-1217.57	0	0.5	0	0	372.138	0
	0.266667	148.98	558.54	1164.69	125.405	44.056	0	488.854	8.5	-104.924	-558.54	339.874	-550.04	444.798	8.5	197.122	353.275	0	519.485	87.458	0			-109.664	-353.275					124.816	1111.41	139.53	395.755	546.538	2694.33	698.98	582.995	421.722	1582.92	574.164	-528.415	152.442	-2111.34	0	155.83	0	0	22.67	0
	0.267361	198.054	79.185	992.544	0	111.738	0	736.55	0	-86.316	-79.185	538.496	-79.185	624.812	0	147.816	842.17	560.1	113.46	34.216	1.5			-113.6	-840.67					222.918	609.45	294.746	18.015	1102.9	1917.24	806.2	345.225	879.98	1307.79	583.282	-264.225	-296.698	-1572.01	0	6	0	0	31.266	0
	0.268056	240.312	12.66	947.488	215.115	404.24	27.295	370.194	146.14	163.928	14.635	129.882	133.48	-34.046	118.845	163.248	385.895	85.585	231.77	57.3	21.47			-105.948	-364.425					451.742	999.165	245.642	149.635	1245.18	2748.82	714.62	303.82	793.434	1749.65	262.878	-695.345	-530.556	-2445	0	91.495	0	0	85.112	6
	0.26875	365.868	4.5	441.374	135.82	190.022	0	388.384	324.175	-175.846	-4.5	22.516	319.675	198.362	324.175	143.79	367.545	141.16	244.06	234.298	0			90.508	-367.545					700.034	2650.09	448.202	843.925	1430.03	3274.07	1389.59	17.67	729.994	623.985	689.558	-2632.42	-40.436	-3256.4	0	0	10.2	0	11.21	0
	0.269444	143.864	261.41	732.904	0	138.274	450.815	663.738	832.86	-5.59	189.405	519.874	571.45	525.464	382.045	196.782	435.245	161.782	295.375	433.54	0			236.758	-435.245					770.934	1927.79	28.772	289.64	770.11	1242.37	922.546	306.355	-0.824	-685.42	151.612	-1621.43	152.436	-936.01	0	143.2	0	0	376.432	0
	0.270139	38.364	40.515	476.55	71.36	43.74	297.01	529.932	1938.42	5.376	256.495	491.568	1897.91	486.192	1641.41	199.296	414.225	132.333	267.35	744.776	0			545.48	-414.225					487.958	1516.31	163.87	526.45	1299.06	1676.02	871.6	33.485	811.098	159.71	383.642	-1482.83	-427.456	-1642.54	0	179.605	0	0	271.232	0
	0.270833	321.332	111.355	995.682	4.3	169.236	202.99	487.822	548.785	-152.096	91.635	166.49	437.43	318.586	345.795	84.278	926.445	359.123	611.945	407.424	0			323.146	-926.445					615.792	865.625	245.654	1332.69	309.108	973.285	615.646	309.11	-306.684	107.66	-0.146	-556.515	306.538	-664.175	0	50.085	0	0	239.208	0
	0.271528	9.8	260.995	770.964	76.535	594.852	375.655	246.126	133.82	585.052	114.66	236.326	-127.175	-348.726	-241.835	75.33	357.585	138.032	885.08	387.748	0			312.418	-357.585					1082.12	1732.45	42.352	525.25	175.096	404.83	552.03	0	-907.028	-1327.62	-530.094	-1732.45	376.934	-404.83	0	0	38.54	0	159.016	12.44
	0.272222	191.118	0	1100.73	4	686.404	0	271.878	0	495.286	0	80.76	0	-414.526	0	34.79	86.58	247.38	120.25	277.606	3.81			242.816	-82.77					577.854	1632.8	0	153.17	286.704	290.885	699.6	23.21	-291.15	-1341.91	121.746	-1609.59	412.896	-267.675	2.4	0	0	0	143.188	27.715
	0.272917	496.148	413.585	647.176	44.97	857.64	75.93	219.706	17.285	361.492	-337.655	-276.442	-396.3	-637.934	-58.645	12.03	244.47	946.548	124.87	711.098	462.41			699.068	217.94					321.814	1954.82	57.034	221.19	719.314	984.59	706.732	0	397.5	-970.23	384.918	-1954.82	-12.582	-984.59	0	0	0	0	138.004	739.68
	0.273611	267.922	250.99	336.504	168.54	727.694	3.5	173.534	0	459.772	-247.49	-94.388	-250.99	-554.16	-3.5	241.752	323.81	1029.06	0	998.21	28.295			756.458	-295.515					525.792	924.375	0	429.1	861.334	1213.89	810.676	328.105	335.542	289.52	284.884	-596.27	-50.658	-885.79	0	0	0	0	32.636	40.72
	0.274306	521.878	413.985	376.658	35.12	742.768	116.24	324.046	19.505	220.89	-297.745	-197.832	-394.48	-418.722	-96.735	203.598	1959.65	977.087	111.17	820.328	213.93			616.73	-1745.72					1166.41	164.915	0	159.91	695.51	330.145	2705.13	41.585	-470.896	165.23	1538.72	-123.33	2009.62	-288.56	80.882	0	0	0	325.028	20.085
	0.275	33.922	703.41	298.746	504.48	509.476	87.5	167.98	0	475.554	-615.91	134.058	-703.41	-341.496	-87.5	615.674	1782.2	1142.46	0	525.368	0			-90.306	-1782.2					903.434	1574.45	0	84.585	446.892	120.575	1803.47	0	-456.542	-1453.88	900.038	-1574.45	1356.58	-120.575	285.496	0	0	0	174.95	39.17
	0.275694	27.822	13.585	386.71	623.7	444.9	0	66.688	222.92	417.078	-13.585	38.866	209.335	-378.212	222.92	674.492	1434.58	1682.98	0	544.336	163.895			-130.156	-1270.68					1234.36	1781.23	0	20.25	352.06	0	1675.67	284.575	-882.298	-1781.23	441.31	-1496.65	1323.61	284.575	19.604	0	0	0	31.49	43.49
	0.276389	488.16	13.5	296.848	119.35	318.78	10.55	291.902	269.265	-169.38	-2.95	-196.258	255.765	-26.878	258.715	481.012	339.83	1036.37	0	665.468	170.495			184.456	-169.335					655.786	2460.93	941.976	117.555	533.456	237.935	1525.63	972.85	-122.33	-2223	869.84	-1488.09	992.17	734.915	123.498	0	135.868	0	406.022	26.235
	0.277083	420.564	196.255	1125.19	50.61	511.05	0	446.286	5.5	90.486	-196.255	25.722	-190.755	-64.764	5.5	174.926	634.49	952.685	0	991.302	0			816.376	-634.49					736.192	1425.51	639.486	601.185	478.828	604.045	2181.64	1904.83	-257.364	-821.46	1445.45	479.32	1702.82	1300.78	322.602	0	378.014	0	840.388	36
	0.277778	624.868	94.46	571.832	113.03	523.552	1603.38	229.042	599.005	-101.316	1508.92	-395.826	504.545	-294.51	-1004.38	517.282	1548.72	1909.44	0	1136	0			618.714	-1548.72					672.966	448.86	879.144	280.545	334.474	2202.26	1443.96	0	-338.492	1753.39	770.998	-448.86	1109.49	-2202.26	302.124	0	334.812	0	273.228	42.155
	0.278472	506.106	82.6	722.498	0	191.016	1321.88	55.216	422.76	-315.09	1239.28	-450.89	340.16	-135.8	-899.115	696.984	1372.69	872.16	0	209.148	116.48			-487.836	-1256.21					640.442	246	735.208	623.41	527.594	2463.57	1898.43	0	-112.848	2217.57	1257.99	-246	1370.84	-2463.57	48.068	0	15.908	0	378.05	0
	0.279167	618.21	89.965	545.622	85.505	73.226	169.82	124.134	1354.51	-544.984	79.855	-494.076	1264.54	50.908	1184.69	777.508	903.25	579.883	607.605	362.652	167.365			-414.856	-735.885					475.382	13.315	930.282	610.675	672.644	999.945	982.186	0	197.262	986.63	506.804	-13.315	309.542	-999.945	71.424	0	82.472	0	852.486	25.125
	0.279861	255.33	40.6	1147.76	83.44	308.188	456.815	173.728	2104.07	52.858	416.215	-81.602	2063.47	-134.46	1647.25	599.044	1621.18	1014.48	205.65	201.978	458.05			-397.066	-1163.13					356.276	136.235	199.26	98.835	771.624	1615.42	1449.86	383.01	415.348	1479.19	1093.58	246.775	678.236	-1232.41	231.7	0	67.228	0	652.77	0
	0.280556	268.982	74.445	715.51	0	494.514	563.89	588.006	1033.14	225.532	489.445	319.024	958.695	93.492	469.25	569.146	1304.61	794.263	340.82	386.718	166.61			-182.428	-1138					612.108	358.325	554.942	1086.73	624.474	1236.67	1045.7	124.36	12.366	878.35	433.588	-233.965	421.222	-1112.32	155.024	0	0.2	0	385.784	269.17
	0.28125	337.396	515.755	469.318	20.125	493.31	280.985	70.546	129.51	155.914	-234.77	-266.85	-386.245	-422.764	-151.475	528.21	1744.54	791.78	1643.49	523.016	705.005			-5.194	-1039.53					329.978	0	868.85	131.095	344.836	1325.12	1437.24	0	14.858	1325.12	1107.27	0	1092.41	-1325.12	0	0	0	0	90.062	226.78
	0.281944	616.65	224.785	462.736	0	197.736	35.91	287.73	793.07	-418.914	-188.875	-328.92	568.285	89.994	757.16	554.88	834.015	2010.36	1497.01	570.272	639.33			15.392	-194.685					183.032	267.41	857.446	705.665	1191.58	427.275	1252.53	65.66	1008.55	159.865	1069.5	-201.75	60.952	-361.615	0	0	0	0	81.054	0
	0.282639	462.71	713.505	282.15	0	213.374	301.59	133.774	529.325	-249.336	-411.915	-328.936	-184.18	-79.6	227.735	684.964	376.88	1985.24	565.045	435.808	1667.15			-249.156	1290.28					353.432	1924.57	902.692	738.13	635.61	804.84	1508.42	526.495	282.178	-1119.72	1154.99	-1398.07	872.808	-278.345	0	0	0	0	867.64	0
	0.283333	413.122	104.06	289.792	0	418.33	720.085	170.232	620.425	5.208	616.025	-242.89	516.365	-248.098	-99.66	801.324	870.54	1546.97	631.935	328.906	466.25			-472.418	-404.29					217.314	496.14	527.34	226.555	752.142	0	951.412	2348.26	534.828	-496.14	734.098	1852.12	199.27	2348.26	0	0	0	0	330.902	0
	0.284028	497.814	608.385	84.054	0	37.47	683.725	609.764	1139.62	-460.344	75.34	111.95	531.235	572.294	455.895	462.586	693.965	1830.87	1276.07	615.598	1754.69			153.012	1060.73					1067.45	1763.21	677.296	241.715	447.99	722.11	1433.79	1829.73	-619.456	-1041.1	366.344	66.525	985.8	1107.62	0	0	0	0	132.442	0
	0.284722	547.648	607.82	311.876	0	20.39	418.39	382.43	781.24	-527.258	-189.43	-165.218	173.42	362.04	362.85	646.652	390.97	1136.58	576.08	704.372	863.75			57.72	472.78					692.176	1680.59	778.588	567.53	624.092	579.225	1172.02	24	-68.084	-1101.36	479.848	-1656.59	547.932	-555.225	6.2	0	13.004	0	208.198	32.655
	0.285417	60.892	657.135	136.104	0	62.318	1028.94	1292.61	326.34	1.426	371.81	1231.71	-330.795	1230.29	-702.605	183.84	453.965	1151.53	554.25	419.396	966.725			235.556	512.76					1007.93	2271.91	449.32	245.01	980.896	403.09	1353.27	9.55	-27.03	-1868.83	345.346	-2262.36	372.376	-393.54	6.276	0	97.298	0	212.282	24
	0.286111	73.908	415.375	399.696	70.885	264.464	1400.31	126.318	142.245	190.556	984.93	52.41	-273.13	-138.146	-1258.06	465.164	348.62	870.3	1560.95	420.626	1656.16			-44.538	1307.54					693.672	1116	697.614	569.035	355.35	868.955	1543.41	163.23	-338.322	-247.045	849.742	-952.77	1188.06	-705.725	0	11.28	0	0	212.662	171.885
	0.286806	226.014	633.045	367.57	206.07	129.478	452.69	250.5	698.65	-96.536	-180.355	24.486	65.605	121.022	245.96	366.852	179.015	1661.17	1383.93	782.908	1524.32			416.056	1345.31					591.724	1495.44	447.004	264.325	649.766	146.835	1368	28.2	58.042	-1348.61	776.28	-1467.24	718.238	-118.635	109.772	0	319.26	0	160.65	22.21
	0.2875	173.754	546.47	615.756	111.82	191.06	1864.3	139.884	275.745	17.306	1317.83	-33.87	-270.725	-51.176	-1588.55	611.426	512.15	2430.91	870.885	1030.73	0			419.3	-512.15					495.182	297.895	71.004	245.68	1060.9	418.605	1086.24	12	565.716	120.71	591.054	-285.895	25.338	-406.605	64.11	0	140.634	0	277.382	19.09
	0.288194	122.74	138.51	821.64	213.945	277.57	1785.99	412.496	516.81	154.83	1647.48	289.756	378.3	134.926	-1269.18	827.678	392.645	2445.88	522.935	786.6	280.605			-41.078	-112.04					839.614	2260.97	135.37	534.34	1289.48	16.555	348.566	14.885	449.862	-2244.41	-491.048	-2246.08	-940.91	-1.67	102.902	0	152.178	3.605	435.386	0
	0.288889	28.46	3	982.25	142.605	154.882	47.795	241.696	423.15	126.422	44.795	213.236	420.15	86.814	375.355	285.352	985.78	2146.64	549.355	423.116	0			137.764	-985.78					656.166	1701.7	48.196	1208.47	1474.33	0	880	13.61	818.162	-1701.7	223.834	-1688.1	-594.328	13.61	0	0	393.24	0	172.194	0
	0.289583	78.42	0	364.522	241.145	178.912	218.865	1116.95	1036.38	100.492	218.865	1038.53	1036.38	938.034	817.52	291.714	973.44	1906.28	524.105	1229.45	1667.78			937.738	694.34					434.39	1035.58	429.85	1151.22	1787.12	588.55	650.67	1	1352.73	-447.03	216.28	-1034.58	-1136.45	-587.55	79.054	0.5	719.766	0	219.928	0
	0.290278	76.412	0	359.636	785.075	67.154	145.44	1085.73	539.57	-9.258	145.44	1009.31	539.57	1018.57	394.13	569.412	651.59	2687.36	1248.7	976.788	1.5			407.376	-650.09					207.14	2364.05	921.91	269.28	1428.48	48.81	631.048	8	1221.34	-2315.24	423.908	-2356.05	-797.436	-40.81	2.28	0	321.01	0	281.816	0
	0.290972	50.77	34.63	606.966	141.2	58.548	312.12	933.996	2088.8	7.778	277.49	883.226	2054.16	875.448	1776.68	510.812	345.56	1216.88	655.935	678.54	0			167.728	-345.56					238.002	1512.41	1215.81	354.35	811.052	0	958.292	239.345	573.05	-1512.41	720.29	-1273.07	147.24	239.345	74.086	0	140.836	0	228.37	0
	0.291667	70.738	97	473.488	411.465	69.204	403.88	244.344	2537.64	-1.534	306.88	173.606	2440.64	175.14	2133.76	234.942	249.75	376.57	617.845	952.64	283.815			717.698	34.065					546.4	969.59	1374.28	44.3	1406.16	0	806.376	8.06	859.764	-969.59	259.976	-961.53	-599.788	8.06	72.064	0	740.302	0	826.114	0
	0.292361	406.556	373.375	519.57	140.885	68.666	0	889.204	390.595	-337.89	-373.375	482.648	17.22	820.538	390.595	612.044	0	449.91	1026.84	991.282	0			379.238	0					735.734	1255.62	1237.92	652.835	1281.32	0	168.78	25.775	545.588	-1255.62	-566.954	-1229.84	-1112.54	25.775	165.428	0	135.956	0	458.142	0
	0.293056	667.138	267.02	289.996	140.78	210.708	131.285	434.8	12.735	-456.43	-135.735	-232.338	-254.285	224.092	-118.55	698.888	83.955	936.258	393.69	1357.25	0			658.358	-83.955					1064.12	1205.99	1875.46	21.305	802.282	1853.94	207.44	1353.61	-261.84	647.95	-856.682	147.615	-594.842	-500.335	65.812	0	161.592	0	147.892	0
	0.29375	418.508	508.285	564.972	76.9	243.176	0	584.702	206.505	-175.332	-508.285	166.194	-301.78	341.526	206.505	334.84	0	1701.91	496.5	489.79	210.21			154.95	210.21					614.046	12	1912.61	98.43	929.59	779.225	170.904	629.525	315.544	767.225	-443.142	617.525	-758.686	-149.7	49.148	0	215.836	2	588.474	0
	0.294444	591.766	2.5	439.746	1190.1	323.32	0	1068.85	112.845	-268.446	-2.5	477.082	110.345	745.528	112.845	365.484	0	1345.29	541.39	647.398	0			281.914	0					887.628	220.335	2011.9	0	1174.25	607.205	809.778	1056.12	286.626	386.87	-77.85	835.79	-364.476	448.92	139.204	0	412.35	0	927.546	0
	0.295139	153.132	22	270.094	2163.93	178.498	0	712.464	884.785	25.366	-22	559.332	862.785	533.966	884.785	336.108	0	1047.76	256.205	559.01	0			222.902	0					854.91	442.175	1998.93	820.01	933.678	1252.4	801.56	1825.02	78.768	810.225	-53.35	1382.85	-132.118	572.62	93.008	0	286.104	156.835	505.426	0
	0.295833	163.008	27.21	412.14	1973.67	202.766	197.935	645.48	1282.81	39.758	170.725	482.472	1255.6	442.714	1084.88	197.01	0	1271.27	582.485	354.108	428.765			157.098	428.765					623.57	289.52	2051.26	921.02	875.786	21.075	874.324	842.12	252.216	-268.445	250.754	552.6	-1.462	821.045	67.55	0	196.232	822.265	665.314	0
	0.296528	208.356	0	620.07	612.685	118.276	28.51	380.5	1887.85	-90.08	28.51	172.144	1887.85	262.224	1859.34	77.156	240.56	784.408	18.6	664.912	12.54			587.756	-228.02					884.1	1857.9	1766.98	423.615	1024.29	307.355	495.862	1695.94	140.188	-1550.55	-388.238	-161.955	-528.426	1388.59	1.6	0	20.002	611.735	371.602	0
	0.297222	11.346	0	402.62	134.43	299.802	53.25	846.018	1143.32	288.456	53.25	834.672	1143.32	546.216	1090.07	541.866	224.34	706.102	96.715	686.388	152.59			144.522	-71.75					883.792	797.345	1431.45	697.22	968.686	421.04	541.526	2234.24	84.894	-376.305	-342.266	1436.9	-427.16	1813.2	0	0	64.78	0	283.456	0
	0.297917	4.2	39.925	428.052	293.96	307.05	893.25	432.128	1303.41	302.85	853.325	427.928	1263.49	125.078	410.16	931.884	950.045	850.625	560.085	572.23	370.55			-359.654	-579.495					422.452	1493.32	1208.48	387.63	496.798	1107.12	989.806	4317.31	74.346	-386.195	567.354	2823.99	493.008	3210.19	0	0	52.126	0	183.702	0
	0.298611	40.108	39.62	457.222	855.26	8.326	998.145	448.522	1670.49	-31.782	958.525	408.414	1630.87	440.196	672.345	697.136	405.51	705.567	161.945	823.86	270.48			126.724	-135.03					332.772	85.355	1874.84	821.435	639.708	1012.82	1102.29	1541.18	306.936	927.465	769.52	1455.83	462.584	528.36	146.5	0	50.076	0	314.9	0
	0.299306	0	138.69	585.84	1392.6	36.19	595.76	508.076	733.34	36.19	457.07	508.076	594.65	471.886	137.58	695.482	291.09	615.935	0	696.756	321.08			1.274	29.99					924.18	7.905	1387.63	1827.3	516.142	479.235	1281.19	1468.31	-408.038	471.33	357.008	1460.4	765.046	989.075	217.638	0	0	0	288.244	0
	0.3	9.85	700.57	438.836	1153.43	79.786	623.99	540.988	678.095	69.936	-76.58	531.138	-22.475	461.202	54.105	1113.54	194.075	663.075	0	415.058	40.53			-698.484	-153.545					409.19	393.42	1765.08	1212.79	1339.47	162.855	1046.17	1427.75	930.278	-230.565	636.98	1034.33	-293.298	1264.89	86.148	104.38	3	165.49	316.952	0
	0.300694	23.78	689.66	675.012	973.81	71.716	594.415	661.524	1606.3	47.936	-95.245	637.744	916.64	589.808	1011.88	560.01	536.45	1038.57	0	809.384	822.945			249.374	286.495					643.526	534.94	1409.52	1298.82	1735.52	200.86	987.03	700.505	1091.99	-334.08	343.504	165.565	-748.49	499.645	159.986	56.305	11.8	0	227.75	230.565
	0.301389	0	401.825	682.506	497.47	1.2	368.385	436.746	856.295	1.2	-33.44	436.746	454.47	435.546	487.91	639.394	0	974.23	0	501.288	515.21			-138.106	515.21					1108.31	684.135	1297.02	1231.46	2087.99	0	1248.96	1514.24	979.684	-684.135	140.658	830.11	-839.026	1514.24	85.774	6	22.71	0	190.11	0
	0.302083	29.204	910.505	463.91	1180.35	78.704	973.88	94.578	561.715	49.5	63.375	65.374	-348.79	15.874	-412.165	1003.4	0	716.832	0	413.936	158.33			-589.468	158.33					1028	933.185	1438.55	1697.95	2586.37	44.87	592.408	1895.73	1558.37	-888.315	-435.59	962.545	-1993.96	1850.86	187.274	632.06	0	0	287.032	0
	0.302778	0	211.235	519.96	777.26	406.466	1396.6	12.764	1060.91	406.466	1185.36	12.764	849.675	-393.702	-335.685	989.068	125.635	1025.5	0	783.106	1149.19			-205.962	1023.56					954.718	68.44	1464.63	516.44	1776.47	148.945	1322.46	1074.99	821.75	80.505	367.74	1006.55	-454.01	926.045	108.494	565.255	69.118	0	206.376	137.415
	0.303472	25.558	648.09	995.004	809.87	576.966	779	0	387.345	551.408	130.91	-25.558	-260.745	-576.966	-391.655	547.56	552.73	844.915	0	833.792	1310.56			286.232	757.825					944.53	35.08	1186.6	11.64	1404.49	23.95	1068.04	1110.08	459.958	-11.13	123.508	1075	-336.45	1086.12	242.84	244.145	223.152	0	61.982	79.665
	0.304167	177.634	692.39	375.36	1404.62	543.356	374.465	31.206	243.46	365.722	-317.925	-146.428	-448.93	-512.15	-131.005	630.08	731.36	1028.54	0	371.836	843.14			-258.244	111.78					980.7	95.49	1477.59	198.125	1302.12	142.095	462.59	1534.07	321.42	46.605	-518.11	1438.58	-839.53	1391.97	212.404	46.19	1	352.36	256.306	29.585
	0.304861	14.306	836.855	8.088	1374.07	520.002	18.25	121.376	1082.36	505.696	-818.605	107.07	245.505	-398.626	1064.11	490.782	155.44	733.035	1011.09	942.214	187.58			451.432	32.14					721.296	488.745	1236.27	1125.47	1321.68	194.825	816.236	1084.63	600.388	-293.92	94.94	595.89	-505.448	889.81	150.982	240.865	50.59	529.705	292.658	41
	0.305556	0	507.305	55.764	198.64	474.83	14.23	62.574	539.29	474.83	-493.075	62.574	31.985	-412.256	525.06	271.018	5.5	405.517	332.695	849.66	207.165			578.642	201.665					747.168	1850.62	1835.49	1660.31	1388.37	310.29	879.108	1783.92	641.204	-1540.34	131.94	-66.705	-509.264	1473.63	0	48.59	0	224.16	384.93	0
	0.30625	275.888	12	187.076	1370.52	811.998	18.56	0	314.41	536.11	6.56	-275.888	302.41	-811.998	295.85	836.176	18	117.498	0	1157.57	586.44			321.394	568.44					523.882	2256.11	1796.34	1605.8	1499.72	491.405	919.334	821.245	975.836	-1764.71	395.452	-1434.87	-580.384	329.84	13.824	92.185	52.916	0	156.706	165.655
	0.306944	21.386	0	36.82	2653.43	214.812	0	27.514	759.085	193.426	0	6.128	759.085	-187.298	759.085	425.166	0	465.197	0	1667.89	900.365			1242.73	900.365					715.848	824.4	2177.6	1331.13	1795.42	74.875	526.682	529.79	1079.57	-749.525	-189.166	-294.61	-1268.73	454.915	593.11	78.335	26.114	4	130.504	0
	0.307639	0	0	32.696	3352.8	223.622	34.455	1.2	812.88	223.622	34.455	1.2	812.88	-222.422	778.425	906.24	0	323.637	92.45	1351.61	694.76			445.372	694.76					479.298	864.815	1778.74	867.805	1011.52	0	761.394	1489.21	532.22	-864.815	282.096	624.4	-250.124	1489.21	85.644	16.125	0	0	342.578	0
	0.308333	15.802	22.265	2.05	3451.36	134.182	57.05	64.752	850.905	118.38	34.785	48.95	828.64	-69.43	793.855	1026	140.795	634.817	1168.92	1348.61	1152.35			322.614	1011.55					401.994	1412.63	1211.85	1604.62	478.658	126.605	390.182	1253.76	76.664	-1286.03	-11.812	-158.88	-88.476	1127.15	210.634	0	1	11.5	347.638	0
	0.309028	6.456	10.92	0	1489.29	298.94	100.42	30.088	147.015	292.484	89.5	23.632	136.095	-268.852	46.595	913.938	509.89	241.852	298	1284.73	2145.51			370.794	1635.62					470.032	1279.38	1427.21	1255.59	698.194	0	855.112	1587.32	228.162	-1279.38	385.08	307.945	156.918	1587.32	675.92	164.79	34.196	0	349.3	0
	0.309722	0	233.335	11.74	421.66	775.708	215.86	249.696	4.5	775.708	-17.475	249.696	-228.835	-526.012	-211.36	1097.59	1011.04	679.597	1.5	1083.28	1851.02			-14.31	839.97					264.306	114.485	1285.5	2578.95	259.826	0	878.844	827.585	-4.48	-114.485	614.538	713.1	619.018	827.585	1016.16	172.295	104.472	0	375.21	42.115
	0.310417	0	0	225.848	932.38	266.264	259.11	20.394	24.275	266.264	259.11	20.394	24.275	-245.87	-234.835	1028.75	794.42	705.665	0	647.388	2642.07			-381.362	1847.65					258.858	0	563.966	2552.34	659.362	0	300.752	1503.84	400.504	0	41.894	1503.84	-358.61	1503.84	630.5	827.715	85.042	0	359.51	0
	0.311111	1	87.37	15.104	1289.99	127.696	3.5	59.294	252.825	126.696	-83.87	58.294	165.455	-68.402	249.325	629.632	703.9	752.913	0	1296.7	2415.01			667.068	1711.11					306.794	123.98	1963.86	1283.55	595.302	444.815	617.28	1462.73	288.508	320.835	310.486	1338.75	21.978	1017.92	110.798	59.06	49.592	154.475	608.45	0
	0.311806	0	22.675	4.4	1334.91	118.18	0	121.562	628.995	118.18	-22.675	121.562	606.32	3.382	628.995	589.474	915.19	750.515	244.15	782.37	2029.18			192.896	1113.99					190.364	853.56	873.254	1957.72	995.094	0	996.37	1067.14	804.73	-853.56	806.006	213.58	1.276	1067.14	583.076	1077.87	73.184	168.395	653.696	0
	0.3125	31.542	49.54	4.308	1404.03	211.108	44.3	151.32	812.365	179.566	-5.24	119.778	762.825	-59.788	768.065	424.736	912.41	363.315	0	820.234	1311.06			395.498	398.65					55.366	865.76	758.634	1636.25	1069.44	740.365	803.306	1362.36	1014.08	-125.395	747.94	496.6	-266.138	621.995	825.402	881.59	38.12	166.89	607.61	0
	0.313194	13.076	88.76	20.746	728.015	118.168	1771.03	490.396	523.72	105.092	1682.27	477.32	434.96	372.228	-1247.31	472.834	577.445	550.56	0	650.88	1495.14			178.046	917.695					150.622	728.31	838.332	974.63	1026.49	102.52	528.592	468.28	875.872	-625.79	377.97	-260.03	-497.902	365.76	458.61	2433.53	21.404	0	884.246	0
	0.313889	105.042	355.74	0	863.615	69.026	99.805	804.57	288.325	-36.016	-255.935	699.528	-67.415	735.544	188.52	432.948	933.05	923.88	0	1632.07	1476.63			1199.12	543.58					384.286	1155.76	637.61	1041.09	730.176	790.21	917.424	701.675	345.89	-365.55	533.138	-454.085	187.248	-88.535	227.462	1307.08	26.366	1	845.788	0
	0.314583	64.144	222.47	36.124	712.37	742.002	109.67	337.366	318.54	677.858	-112.8	273.222	96.07	-404.636	208.87	275.46	234.255	328.03	0	2442.47	938.08			2167.01	703.825					435.19	1374.78	1750.84	1033.33	982.686	1470.45	1048.9	160.01	547.496	95.68	613.706	-1214.77	66.21	-1310.44	374.1	632.15	419.894	905.32	1461.03	0
	0.315278	35.358	93.535	70.96	846.59	663.382	200	306.192	812.855	628.024	106.465	270.834	719.32	-357.19	612.855	100.44	537.695	876.94	0	1026.79	1076.97			926.348	539.28					921.482	2651.73	1357.3	1281.74	1081.39	625.11	1148.89	1305.92	159.908	-2026.62	227.404	-1345.81	67.496	680.81	488.448	1030.62	222.806	248.925	891.516	0
	0.315972	16.002	136.88	12.202	245.01	692.75	647.14	341.878	582.085	676.748	510.26	325.876	445.205	-350.872	-65.055	685.678	105.75	1076.98	0	1177.18	1237.01			491.5	1131.26					298.692	2012.69	1679.1	392.16	827.414	0	866.016	109.165	528.722	-2012.69	567.324	-1903.53	38.602	109.165	386.084	1361.21	209.756	666.45	816.93	1121.32
	0.316667	23.734	82.5	6.648	196.865	354.526	387.24	291.086	120.355	330.792	304.74	267.352	37.855	-63.44	-266.885	373.444	81.34	1043.22	0	1099.68	938.325			726.236	856.985					0	935.15	1060.12	1202.23	738.972	657.895	1095.27	929.955	738.972	-277.255	1095.27	-5.195	356.296	272.06	222.188	1472.99	411.824	794.425	912.57	619.625
	0.317361	0	307.675	0	443.09	204.93	14.575	287.7	763.015	204.93	-293.1	287.7	455.34	82.77	748.44	405.01	595.185	404.445	360.36	872.89	933.6			467.88	338.415					16.132	592.655	1376.2	1787.52	494.168	0	943.18	351.025	478.036	-592.655	927.048	-241.63	449.012	351.025	89.674	1385.89	39.096	264.52	412.856	72.25
	0.318056	0	360.385	0	165.16	233.96	435.555	216.53	884.085	233.96	75.17	216.53	523.7	-17.43	448.53	390.952	835.54	745.742	1	1009.1	2052.4			618.15	1216.86					276.232	841.795	1285.37	1781.53	426.772	63	961.912	496.945	150.54	-778.795	685.68	-344.85	535.14	433.945	207.64	1540.09	223.724	46.62	290.938	308.37
	0.31875	454.55	1141.98	0	669.255	257.658	707.515	123.802	603.025	-196.892	-434.465	-330.748	-538.955	-133.856	-104.49	396.696	203.71	844.643	0	985.186	1584.26			588.49	1380.55					398.784	402.785	1693.83	1527.38	437.882	49.685	804.81	46.1	39.098	-353.1	406.026	-356.685	366.928	-3.585	288.356	1348.32	366.522	355.795	129.328	895.105
	0.319444	408.69	274.23	0	640.405	236.794	1192.69	157.478	604.785	-171.896	918.46	-251.212	330.555	-79.316	-587.905	915.154	287.075	703.19	0	517.504	979.375			-397.65	692.3					1389.88	323.145	1240.27	1206.73	227.98	55.17	172.93	373.945	-1161.9	-267.975	-1216.95	50.8	-55.05	318.775	239.702	2375.15	193.924	1249.88	222.744	1128.3
	0.320139	5.262	60.25	0	563.25	228.212	1420.5	134.39	623.55	222.95	1360.25	129.128	563.3	-93.822	-796.95	687.21	100.655	264.05	0	1002.3	68.65			315.088	-32.005					1075.43	22.325	1671.26	850.875	175.75	2.5	229.722	28.22	-899.68	-19.825	-845.708	5.895	53.972	25.72	393.97	546.165	272.088	514.3	231.016	275.135
	0.320833	14.43	8	4	729.195	218.586	746.67	87.618	720.605	204.156	738.67	73.188	712.605	-130.968	-26.065	46.232	258.535	1206.26	0	770.242	583.1			724.01	324.565					820.726	126.465	745.042	824.62	694.396	137.385	368.128	0	-126.33	10.92	-452.598	-126.465	-326.268	-137.385	72.166	165.47	132.6	710.705	190.33	70.995
	0.321528	83.758	230.68	0	202.075	323.372	887.125	255.08	1620.11	239.614	656.445	171.322	1389.43	-68.292	732.985	327.626	233.58	373.05	0	621.186	283.595			293.56	50.015					1008.21	517.67	970.744	1463.64	837.91	0	370.732	204.7	-170.298	-517.67	-637.476	-312.97	-467.178	204.7	144.366	1247.92	250.432	774.66	241.414	35.835
	0.322222	91.372	566.925	0	547.56	1114.46	704.665	359.396	1110.68	1023.09	137.74	268.024	543.76	-755.062	406.02	322.454	519.93	80.1075	0	904.552	14.1			582.098	-505.83					1299.77	1083.56	680.502	1175.17	193.822	0	631.64	14.5	-1105.95	-1083.56	-668.128	-1069.06	437.818	14.5	127.692	372.84	593.242	620.235	208.384	129.665
	0.322917	110.786	367.595	0	702.455	834.3	1103.19	27.308	852.68	723.514	735.6	-83.478	485.085	-806.992	-250.515	119.948	49.86	16.1125	0	684.416	0			564.468	-49.86					1675.91	998.74	678.008	1626.8	27.378	67.18	777.586	314.575	-1648.53	-931.56	-898.326	-684.165	750.208	247.395	67.852	204.455	517.79	162.215	180.156	37.745
	0.323611	198.706	440.35	6.708	1496.86	580.494	2234.12	116.58	973.47	381.788	1793.78	-82.126	533.12	-463.914	-1260.65	118.802	70.605	26.74	0	944.45	129.63			825.648	59.025					1017.22	734.99	1120.33	439.235	99.922	23.855	462.558	161.02	-917.296	-711.135	-554.66	-573.97	362.636	137.165	112.316	763.78	489.652	41.455	208.152	288.04
	0.324306	157.036	1169.46	0	1744.57	616.794	1094.71	43.472	386.14	459.758	-74.75	-113.564	-783.32	-573.322	-708.57	99.934	151.32	34.2425	0	207.878	129.27			107.944	-22.05					1223.52	191.505	1049.92	90.075	1125.91	0	657.514	173.635	-97.616	-191.505	-566.01	-17.87	-468.394	173.635	95.966	533.465	545.216	567.19	108.814	286.455
	0.325	326.652	455.07	56.37	1106.73	544.97	178.67	0.4	199.09	218.318	-276.4	-326.252	-255.98	-544.57	20.42	325.554	291.165	15.02	0	177.268	569.9			-148.286	278.735					888.414	391.635	495.45	349.76	1014.14	99.84	1157.12	1918.86	125.73	-291.795	268.702	1527.22	142.972	1819.02	208.254	476.57	560.354	148.83	185.356	332.335
	0.325694	224.53	1027.13	35.894	181.875	837.91	579.855	85.246	204.38	613.38	-447.275	-139.284	-822.75	-752.664	-375.475	246.668	442.015	1.75	118.645	272.698	179.475			26.03	-262.54					785.984	488.315	277.394	213.205	943.074	733.07	858.818	909.93	157.09	244.755	72.834	421.615	-84.256	176.86	361.816	351.905	405.236	323.69	147.324	167.11
	0.326389	58.234	2362.8	42.792	603.085	879.632	193.44	191.074	232.75	821.398	-2169.36	132.84	-2130.05	-688.558	39.31	909.848	52.105	57.425	182.26	392.968	427.36			-516.88	375.255					1223.05	919.515	775.57	142.09	440.146	510.195	618.822	149.4	-782.9	-409.32	-604.224	-770.115	178.676	-360.795	147.958	891.705	459.298	944.54	140.228	161.81
	0.327083	46.812	2096.23	38.02	1386.14	1003.83	886.9	368.89	758.295	957.014	-1209.33	322.078	-1337.93	-634.936	-128.605	889.142	124.515	124.385	0	228.962	460.89			-660.18	336.375					967.402	564.205	423.77	0	680.726	0	219.156	488.65	-286.676	-564.205	-748.246	-75.555	-461.57	488.65	203.834	999.545	316.88	399.21	534.682	197.145
	0.327778	25.042	2148.16	111.324	1156.82	674.068	634.805	174.192	548.72	649.026	-1513.36	149.15	-1599.44	-499.876	-86.085	810.64	36.185	207.25	0	451.988	231.605			-358.652	195.42					788.43	1681.81	285.698	96.22	637.274	114.905	85.78	593.325	-151.156	-1566.9	-702.65	-1088.48	-551.494	478.42	238.63	1410.7	209.794	212.315	417.146	283.945
	0.328472	12.966	2108	1	1140.95	575.286	577.37	126.918	861.3	562.32	-1530.63	113.952	-1246.7	-448.368	283.93	1340.56	189.37	68.145	425.925	862.188	0			-478.374	-189.37					1642.62	673.21	451.638	512.29	372.972	17.445	465.536	293.455	-1269.64	-655.765	-1177.08	-379.755	92.564	276.01	179.494	687.23	122.014	560.245	131.952	286.35
	0.329167	0	396.83	29.578	2013.68	309.214	124.015	278.826	1619.93	309.214	-272.815	278.826	1223.11	-30.388	1495.92	1729.04	1707.77	189.222	0	545.484	0			-1183.56	-1707.77					1494.79	910.98	1009.26	306.855	598.39	233.06	268.174	958.95	-896.396	-677.92	-1226.61	47.97	-330.216	725.89	30.826	544.365	135.774	166.305	58.414	190.38
	0.329861	18.912	830.305	6.452	1550.71	175.35	92.995	202.104	1513.33	156.438	-737.31	183.192	683.025	26.754	1420.34	1127.48	1261.69	259.632	0	299.232	0			-828.248	-1261.69					1049.8	140.125	1187.44	854.825	260.08	584.065	435.21	972.07	-789.718	443.94	-614.588	831.945	175.13	388.005	58.686	288.015	387.186	241.855	173.042	181.75
	0.330556	140.4	349.11	19.106	658.075	106.858	620.075	476.86	711.155	-33.542	270.965	336.46	362.045	370.002	91.08	1055.34	1373.82	1113.5	0	660.744	0			-394.6	-1373.82					1144.9	37.83	869.054	840.635	14.512	0	499.71	164.43	-1130.39	-37.83	-645.19	126.6	485.198	164.43	195.468	761.105	288.926	777.365	420.196	412.405
	0.33125	31.65	624.8	31.274	517.63	60.506	1113.21	307.802	153.395	28.856	488.41	276.152	-471.405	247.296	-959.815	1553.07	1339.11	483.598	0	276.184	173.915			-1276.89	-1165.19					1674.94	112.725	307.92	1818.55	224.066	0	680.274	0	-1450.87	-112.725	-994.662	-112.725	456.208	0	24.616	134.885	176.97	236.765	501.314	526.285
	0.331944	16.25	72.255	0	307.23	98.554	1246.88	386.85	181.175	82.304	1174.62	370.6	108.92	288.296	-1065.71	1972.22	1274.46	429.257	0	492.37	0			-1479.85	-1274.46					919.246	803.08	307.238	2074.8	696.8	0	626.006	127.775	-222.446	-803.08	-293.24	-675.305	-70.794	127.775	129.744	69.01	405.474	1268.89	482.478	318.52
	0.332639	22.274	103.45	12.428	351.96	275.812	1045.73	252.236	211.455	253.538	942.28	229.962	108.005	-23.576	-834.275	1777.26	1170.17	622.31	83.265	529.012	0			-1248.24	-1170.17					1261.62	118.455	507.238	174.075	317.998	13	942.046	0	-943.622	-105.455	-319.574	-118.455	624.048	-13	90.848	134.965	87.814	1684.17	729.814	163.95
	0.333333	282.272	140.415	119.98	784.085	151.946	862.19	489.634	378.66	-130.326	721.775	207.362	238.245	337.688	-483.53	702.192	488.18	47.83	1.12	601.754	0			-100.438	-488.18					1056.84	850.57	630.526	99.14	834.842	0	315.304	294.03	-222	-850.57	-741.538	-556.54	-519.538	294.03	149.536	454.81	1	2045.26	432.568	139.13
	0.334028	189.618	1036.74	0	500.715	521.342	459.56	1160.74	808.615	331.724	-577.18	971.126	-228.125	639.402	349.055	471.198	429.675	375.86	0	533.05	0			61.852	-429.675					1109.27	1087.7	479.29	256.515	409.918	0	530.062	1643.2	-699.352	-1087.7	-579.208	555.5	120.144	1643.2	151.142	580.13	40.964	1444.95	409.548	155.475
	0.334722	9.484	781.715	310.276	591.375	305.542	931.705	416.35	609.56	296.058	149.99	406.866	-172.155	110.808	-322.145	1419.77	610.06	1311.05	0	839.79	0			-579.976	-610.06					1428.41	290.63	319.904	167.755	407.794	0	293.236	1958.68	-1020.62	-290.63	-1135.18	1668.05	-114.558	1958.68	292.31	56.295	82.982	556.37	227.204	125.885
	0.335417	0	984.145	20.362	457.275	302.45	1842.73	675.786	948.175	302.45	858.585	675.786	-35.97	373.336	-894.555	1726.17	1106.87	886.587	214	245.272	178.86			-1480.9	-928.005					968.042	30.22	257.402	1217.99	217.284	0	556.148	811.56	-750.758	-30.22	-411.894	781.34	338.864	811.56	35.258	411.265	221.672	1425.21	602.514	387.21
	0.336111	0	1715.58	65.044	422.595	413.49	630.23	316.464	264.37	413.49	-1085.35	316.464	-1451.21	-97.026	-365.86	711.1	1411.69	694.03	157.93	373.756	0			-337.344	-1411.69					895.354	92.04	446.238	283.905	123.78	238.475	918.284	672.575	-771.574	146.435	22.93	580.535	794.504	434.1	274.148	6	155.93	1051.97	590.658	767.19
	0.336806	35.692	1424.33	136.19	620.585	578.086	393.445	155.252	898.07	542.394	-1030.88	119.56	-526.255	-422.834	504.625	720.394	1150.24	685.5	0	835.462	0			115.068	-1150.24					1608.97	48.48	756.142	183.215	103.442	0	812.888	1431.49	-1505.53	-48.48	-796.084	1383.01	709.446	1431.49	612.746	242.005	81.774	430.25	579.44	326.805
	0.3375	0	1138.7	4.94	347.385	518.582	476.685	238.346	204.575	518.582	-662.015	238.346	-934.125	-280.236	-272.11	471.1	1305.46	865.413	0	567.148	0			96.048	-1305.46					574.286	72.9	511.172	1165.7	369.548	0	377.816	1649.05	-204.738	-72.9	-196.47	1576.15	8.268	1649.05	513.558	157.035	82.702	426.065	238.894	689.335
	0.338194	0	1017.69	15.166	78.415	208.74	630.5	98.272	181.45	208.74	-387.19	98.272	-836.24	-110.468	-449.05	639.278	1331.14	252.68	0	328.426	0			-310.852	-1331.14					1037.82	453.905	676.54	981.86	365.566	0	460.69	1874.28	-672.252	-453.905	-577.128	1420.38	95.124	1874.28	383.524	17.5	164.26	65.775	91.212	597.525
	0.338889	0	640.1	51.446	9.655	112.242	610.95	231.326	592.99	112.242	-29.15	231.326	-47.11	119.084	-17.96	656.546	1035.11	549.062	0	287.646	0			-368.9	-1035.11					1385.84	531.85	704.152	486.445	562.402	4.03	1065.92	330.81	-823.434	-527.82	-319.914	-201.04	503.52	326.78	396.176	113.15	344.284	841.12	318.92	1071.84
	0.339583	43.424	1356.18	0	536.185	64.026	453.66	130.668	729.25	20.602	-902.52	87.244	-626.93	66.642	275.59	546.512	896.585	1242.53	5.22	430.458	0			-116.054	-896.585					718.418	553.97	173.018	1012.38	135.616	0	693.016	1114.08	-582.802	-553.97	-25.402	560.105	557.4	1114.08	680.258	0	108.666	56.34	234.504	1641.42
	0.340278	346.16	1556.53	18.63	304	271.766	313.225	322.346	633.085	-74.394	-1243.31	-23.814	-923.445	50.58	319.86	421.476	614.39	432.515	361.87	274.812	0			-146.664	-614.39					1106.14	1083.46	546.712	941.31	1094.77	0	813.884	1474.08	-11.366	-1083.46	-292.256	390.61	-280.89	1474.08	429.862	109.785	56.272	337.685	1085.65	725.93
	0.340972	91.774	1838.27	0	593.67	92.068	4.61	710.75	2.5	0.294	-1833.66	618.976	-1835.77	618.682	-2.11	897.758	1186.57	276.755	716.735	773.806	70.39			-123.952	-1116.18					650.398	1535.9	863.52	675.1	457.506	0	700.176	1454.73	-192.892	-1535.9	49.778	-81.165	242.67	1454.73	688.06	96.26	201.116	102.255	773.17	1718.18
	0.341667	15.444	1482.07	28.906	137.955	458.396	3.74	630.154	14.57	442.952	-1478.33	614.71	-1467.5	171.758	10.83	1153.47	238.05	228.69	950.78	456.386	288.345			-697.088	50.295					623.84	26.46	383.268	760.5	59.542	0	819.95	2436.39	-564.298	-26.46	196.11	2409.93	760.408	2436.39	193.842	104.655	45.066	2.5	933.092	830
	0.342361	20.928	706.05	39.478	44.03	381.622	235.755	328.038	10.895	360.694	-470.295	307.11	-695.155	-53.584	-224.86	794.192	138.305	504.515	789.34	407.74	0			-386.452	-138.305					702.158	830.345	790.756	1129.11	28.308	0	752.748	2685.8	-673.85	-830.345	50.59	1855.46	724.44	2685.8	200.618	82.205	160.868	351.75	533.026	939.425
	0.343056	60.09	581.7	122.67	907.185	109.968	559.76	522.426	47.64	49.878	-21.94	462.336	-534.06	412.458	-512.12	486.496	478.65	205.968	418.27	151.566	0			-334.93	-478.65					640.148	1081.39	696.874	204.84	162.338	0	434.322	453.16	-477.81	-1081.39	-205.826	-628.235	271.984	453.16	239.308	28.5	385.276	642.245	677.602	358.745
	0.34375	6.45	1029.85	380.838	37.985	234.678	83.935	415.274	86.47	228.228	-945.91	408.824	-943.375	180.596	2.535	603.118	918.185	811.945	366.385	313.144	0			-289.974	-918.185					306.156	854.71	1243.99	560.595	38.73	0	1608.11	2339.26	-267.426	-854.71	1301.95	1484.55	1569.38	2339.26	227.336	0	141.68	875.755	190.57	520.815
	0.344444	10.216	534.59	81.742	0	11.842	0	328.76	698.4	1.626	-534.59	318.544	163.81	316.918	698.4	576.404	425.985	879.67	75.38	417.156	659.36			-159.248	233.375					883.922	1254.84	648.674	608.19	42.02	0	1924.97	2280.87	-841.902	-1254.84	1041.05	1026.03	1882.95	2280.87	252.016	75.53	62.286	421.59	489.042	576.46
	0.345139	512.588	1770.85	54.482	135.345	66.766	140.14	298.586	686.285	-445.822	-1630.71	-214.002	-1084.57	231.82	546.145	358.672	151.675	580.668	292.88	294.044	385.385			-64.628	233.71					720.24	1354.18	1266.22	601.895	91.28	292.06	417.368	1669.32	-628.96	-1062.12	-302.872	315.13	326.088	1377.26	216.09	254.105	215.212	345.765	733.008	2055.45
	0.345833	388.962	943.66	33.942	170.35	4.4	784.925	520.204	492.785	-384.562	-158.735	131.242	-450.875	515.804	-292.14	450.378	528.545	1077.22	19.56	368.212	307.53			-82.166	-221.015					229.036	1973.16	598.266	2.5	685.006	302.32	159.036	2091.18	455.97	-1670.85	-70	118.02	-525.97	1788.87	116.476	10.125	181.568	574.86	606.938	2010.46
	0.346528	277.58	781.235	68.932	85.22	218.198	70.505	359.66	1274.58	-59.382	-710.73	82.08	493.34	141.462	1204.07	672.562	279.15	1152.19	0	170.752	242.41			-501.81	-36.74					1173.96	1252.63	184.8	403.105	659.828	0	235.798	2304.3	-514.134	-1252.63	-938.164	1051.67	-424.03	2304.3	231.6	34.34	172.68	54.94	849.2	2500.03
	0.347222	227.984	654.275	122.736	190.915	12.6	0	641.436	1835.07	-215.384	-654.275	413.452	1180.79	628.836	1835.07	381.808	12.5	445.783	0	284	231.32			-97.808	218.82					856.968	865.21	744.882	1704.88	255.36	216.88	574.696	1489.94	-601.608	-648.33	-282.272	624.735	319.336	1273.07	330.59	13.5	163.17	89.3	1037.75	1418.12
	0.347917	78.452	674.69	295.398	0	13.396	0	383.576	1218.38	-65.056	-674.69	305.124	543.685	370.18	1218.38	385.19	476.025	492.803	0	103.04	1070.69			-282.15	594.665					1321.21	704.765	1057.07	95.52	211.788	117.53	511.328	3010.01	-1109.42	-587.235	-809.884	2305.25	299.54	2892.48	436.32	90.205	497.048	147.395	476.174	2203.72
	0.348611	134.6	1203.4	0.8	0	40.008	27.72	650.354	417.265	-94.592	-1175.68	515.754	-786.14	610.346	389.545	307.774	419.11	639.025	442.655	315.792	834.18			8.018	415.07					1427.35	1124.57	734.972	90.94	630.124	1603.31	397.172	2487.23	-797.222	478.74	-1030.17	1362.66	-232.952	883.92	204.636	697.975	347.004	170.44	453.866	2254.14
	0.349306	0	1839.58	22.202	70.93	70.502	370.615	180.576	109.075	70.502	-1468.96	180.576	-1730.5	110.074	-261.54	259.03	408.66	258.433	1156.7	536.148	609.7			277.118	201.04					992.076	1437.91	628.258	187.85	435.818	225.35	536.23	2151.34	-556.258	-1212.57	-455.846	713.42	100.412	1925.99	190.426	190	267.614	0	175.038	2715.05
	0.35	0	1241.67	27.164	118.215	181.128	367.135	126.696	67.325	181.128	-874.54	126.696	-1174.35	-54.432	-299.81	837.904	442.17	317.565	660.585	865.7	470.505			27.796	28.335					704.646	107.235	772.38	470.26	253.646	601.93	400.076	1125.85	-451	494.695	-304.57	1018.61	146.43	523.915	69.65	321.08	581.66	0	116.172	2627.59
	0.350694	12.15	3163.76	133.24	998.26	112.04	0	24.214	6.965	99.89	-3163.76	12.064	-3156.8	-87.826	6.965	990.864	239.41	798.722	626.49	495.298	702.42			-495.566	463.01					1009.09	104.98	340.206	1129.73	70.278	61.2	213.03	1558.49	-938.814	-43.78	-796.062	1453.51	142.752	1497.29	540.986	422.89	624.798	276.76	102.15	2327.34
	0.351389	0	1978.8	35.53	736.825	266.316	0	210.638	0	266.316	-1978.8	210.638	-1978.8	-55.678	0	548.234	391.12	184.458	399.73	558.102	516.76			9.868	125.64					981.658	136.845	667.068	820.455	410.938	159.25	599.076	1022.02	-570.72	22.405	-382.582	885.175	188.138	862.77	269.672	518.21	457.512	326.395	117.314	2743.45
	0.352083	0	404.435	18.178	269.715	25.032	8.08	22.6	2.5	25.032	-396.355	22.6	-401.935	-2.432	-5.58	722.188	633.555	307.637	66.325	486.924	196.695			-235.264	-436.86					465.674	120.63	969.784	750.9	63.514	0	397.434	1679.58	-402.16	-120.63	-68.24	1558.95	333.92	1679.58	346.952	233.625	583.848	230.03	48.392	2163.49
	0.352778	0	41.05	116.84	284.695	46.87	344.685	24.558	83.075	46.87	303.635	24.558	42.025	-22.312	-261.61	710.982	864.165	288.808	362.3	424.352	712.77			-286.63	-151.395					444.344	99.59	492.198	1516.73	166.094	0	841.156	2476.47	-278.25	-99.59	396.812	2376.88	675.062	2476.47	470.82	493.575	645.046	595.83	290.538	2001.15
	0.353472	0	289.085	34.804	147.345	59.548	654.885	56.964	390.105	59.548	365.8	56.964	101.02	-2.584	-264.78	792.016	747.46	89.7325	294.535	819.11	629.545			27.094	-117.915					514.088	26.545	543.342	1404.42	587.052	352.315	422.142	2024.83	72.964	325.77	-91.946	1998.28	-164.91	1672.51	522.584	733.815	94.194	247.28	120.244	653.595
	0.354167	0	149.195	0	216.67	337.624	662.015	46.796	11.54	337.624	512.82	46.796	-137.655	-290.828	-650.475	520.544	1210.39	735.715	188.21	820.882	207.36			300.338	-1003.03					647.356	106.68	768.128	2074.05	173.196	254.405	718.912	2374.43	-474.16	147.725	71.556	2267.76	545.716	2120.03	87.974	18.975	58.914	7.65	203.122	1560.15
	0.354861	60.226	276.815	13.542	168.985	202.026	117.42	218.764	21.945	141.8	-159.395	158.538	-254.87	16.738	-95.475	380.244	931.33	972.05	0	129.804	513.185			-250.44	-418.145					869.924	182.7	1221.25	2749.01	195.854	4.5	649.194	2645.7	-674.07	-178.2	-220.73	2463.01	453.34	2641.2	324.868	418.625	107.738	352.595	216.178	958.25
	0.355556	78.944	0	7.912	879.445	137.132	34.56	64.992	0	58.188	34.56	-13.952	0	-72.14	-34.56	935.484	1097.1	963.952	0	107.258	363.89			-828.226	-733.21					1429.77	14	399	1075.56	56.3	251.035	622.664	2140.87	-1373.47	237.035	-807.11	2126.87	566.364	1889.83	421.384	672.48	329.27	108.64	172.866	82.22
	0.35625	20.114	0	154.696	416.73	354.13	104.17	372.468	7.07	334.016	104.17	352.354	7.07	18.338	-97.1	475.764	935.24	164.833	360.885	682.836	211.785			207.072	-723.455					205.75	0	220.378	1128.62	422.276	12.35	268.748	1842.49	216.526	12.35	62.998	1842.49	-153.528	1830.14	296.156	337.505	91.052	236.065	519.97	345.225
	0.356944	25.946	871.865	117.986	0	583.144	226.75	16.562	163.53	557.198	-645.115	-9.384	-708.335	-566.582	-63.22	269.354	110.63	97.335	133.06	377.12	680.305			107.766	569.675					399.106	165.405	122.144	1502.53	212.848	230.83	1116.69	2432.28	-186.258	65.425	717.584	2266.87	903.842	2201.45	428.864	181.685	301.94	491.725	366.62	335.565
	0.357639	0	575.495	181.888	0	108.096	47.85	226.424	74.58	108.096	-527.645	226.424	-500.915	118.328	26.73	1136.38	1795.25	259.207	676.11	261.468	902.52			-874.912	-892.73					307.592	293.695	1.2	2456.64	808.958	7.02	726.352	1790.1	501.366	-286.675	418.76	1496.4	-82.606	1783.08	243.552	117.11	196.23	279.905	152.896	187.495
	0.358333	0	810.225	9.768	0	84.164	61.565	348.19	0	84.164	-748.66	348.19	-810.225	264.026	-61.565	705.574	678.73	614.263	309.255	26.034	475.615			-679.54	-203.115					514.876	249.96	369.008	1370.26	208.934	500.445	833.376	2034.57	-305.942	250.485	318.5	1784.61	624.442	1534.12	174.722	230.55	195.278	266.985	379.972	626.81
	0.359028	57.656	756.95	59.224	17.555	68.94	120.15	711.034	0	11.284	-636.8	653.378	-756.95	642.094	-120.15	39.106	0	957.825	435.695	341.572	450.915			302.466	450.915					460.094	59.42	139.642	980.16	232.126	656.845	1008.3	2178.38	-227.968	597.425	548.204	2118.95	776.172	1521.53	144.656	774.485	63.344	903.47	219.248	214.995
	0.359722	40.242	786.485	314.184	0	58.882	52.985	352.398	0	18.64	-733.5	312.156	-786.485	293.516	-52.985	513.436	0	942.942	129.35	237.362	238.095			-276.074	238.095					346.238	59.415	9	2166.48	141.982	1682.29	912.022	2223.14	-204.256	1622.88	565.784	2163.72	770.04	540.85	268.252	681.255	91.058	313.915	304.142	359.39
	0.360417	42.434	286.395	96.29	0	30.134	4.575	226.298	0	-12.3	-281.82	183.864	-286.395	196.164	-4.575	418.818	0	817.972	4.5	549.042	100.02			130.224	100.02					656.37	56.83	284.926	1917.06	263.546	1896.37	808.934	1947.68	-392.824	1839.54	152.564	1890.85	545.388	51.31	364.016	89.54	122.39	685.205	143.946	359.58
	0.361111	91.812	268.575	0	0	171.93	0	119.988	0	80.118	-268.575	28.176	-268.575	-51.942	0	167.97	0	510.58	936.145	116.146	57.76			-51.824	57.76					925.718	102.745	500.01	1958.95	418.618	2601.55	880.094	1515.53	-507.1	2498.81	-45.624	1412.78	461.476	-1086.02	424.344	691.935	207.102	140.07	80.802	389.42
	0.361806	105.238	51.515	236.18	26.525	44.644	94.175	46.62	0	-60.594	42.66	-58.618	-51.515	1.976	-94.175	51.076	431.355	816.515	308.15	568.09	619.47			517.014	188.115					788.174	0	1049.29	2225.66	534.87	3301.48	891.9	2165.43	-253.304	3301.48	103.726	2165.43	357.03	-1136.05	458.512	817.23	482.934	411.2	212.94	348.225
	0.3625	18.532	9.015	336.06	0	98.786	32.26	63.092	0	80.254	23.245	44.56	-9.015	-35.694	-32.26	313.542	0	644.42	322.095	437.952	562.045			124.41	562.045					1011.05	75.75	902.522	1724.63	742.636	1921.87	805.602	3639.41	-268.414	1846.12	-205.448	3563.66	62.966	1717.54	760.45	777.255	845.772	447.51	142.312	464.42
	0.363194	0	55.78	341.44	0	298.722	62.46	10.674	0	298.722	6.68	10.674	-55.78	-288.048	-62.46	137.128	0	277.752	277.15	460.114	91.115			322.986	91.115					471.572	506.09	1184.71	1368.17	83.566	296.385	1084.08	1386.47	-388.006	-209.705	612.504	880.38	1000.51	1090.09	339.218	488.17	311.006	121.89	83.052	390.47
	0.363889	118.174	138.345	0	0	566.89	0	39.48	111.725	448.716	-138.345	-78.694	-26.62	-527.41	111.725	236.59	0	431.733	3	1033.91	524.66			797.32	524.66					655.772	123.375	487.584	1195.45	602.094	559.12	419.808	1947.36	-53.678	435.745	-235.964	1823.98	-182.286	1388.24	480.188	285.475	419.248	112.95	148.712	512.74
	0.364583	0	69.93	30.816	14	147.066	43.68	0	0	147.066	-26.25	0	-69.93	-147.066	-43.68	148.506	0	317.815	3	597.206	367.275			448.7	367.275					1498.56	170.42	385.032	885.705	266.214	920.495	943.338	937.535	-1232.34	750.075	-555.22	767.115	677.124	17.04	215.542	488.09	323.356	323.735	370.424	63.095
	0.365278	31.89	352.15	12.296	98.39	268.594	230.64	150.02	15.04	236.704	-121.51	118.13	-337.11	-118.574	-215.6	91.618	0	214.857	0	168.174	0			76.556	0					1123.52	50.17	482.56	145.825	457.852	1109.27	750.826	1739.3	-665.666	1059.1	-372.692	1689.13	292.974	630.03	186.384	115	224.644	360.375	584.364	372.805
	0.365972	0	354.92	0	88.255	454.598	6	51.358	0	454.598	-348.92	51.358	-354.92	-403.24	-6	123.608	502.985	111	0	246.092	0			122.484	-502.985					1191.2	199.19	640.376	550.54	283.526	772.13	1096.15	1370.68	-907.674	572.94	-95.048	1171.49	812.626	598.55	50.71	102.42	224.786	351.465	843.03	307.74
	0.366667	0	75.075	11.788	59.6	132.552	0	46.562	85.485	132.552	-75.075	46.562	10.41	-85.99	85.485	316.904	174.455	95.8925	0	67.254	37.985			-249.65	-136.47					833.752	230.765	140.574	1899.57	883.746	339.18	941.112	2611.99	49.994	108.415	107.36	2381.22	57.366	2272.81	952.622	106.3	440.1	529.095	407.946	542.12
	0.367361	34.878	67.955	0	78.92	40.094	264.715	383.678	21.5	5.216	196.76	348.8	-46.455	343.584	-243.215	315.652	537.465	119.328	623.13	20.766	25.54			-294.886	-511.925					1155.52	0	243.782	1298.34	1407.7	55.25	950.028	2442.93	252.178	55.25	-205.49	2442.93	-457.668	2387.68	459.006	31.765	221.386	359.695	258.81	181.915
	0.368056	21.06	481.915	0	23.355	0	267.085	591.792	0	-21.06	-214.83	570.732	-481.915	591.792	-267.085	633.136	204.615	126.55	276.645	294.098	0			-339.038	-204.615					919.512	1109.95	314.628	252.21	1303.34	207.085	897.924	2515.99	383.826	-902.865	-21.588	1406.04	-405.414	2308.9	235.962	121.13	407.236	335.825	136.528	136.115
	0.36875	0	887.78	0	96.905	0	48.21	482.14	40.11	0	-839.57	482.14	-847.67	482.14	-8.1	703.848	814.09	309.32	354.135	363.368	300.855			-340.48	-513.235					555.09	372.67	476.548	471.605	811.164	283.725	863.292	1955.34	256.074	-88.945	308.202	1582.67	52.128	1671.61	347.764	0	242.712	9.5	4.4	25.87
	0.369444	0	680.965	198.82	685.345	169.668	192.635	1636.55	0	169.668	-488.33	1636.55	-680.965	1466.88	-192.635	1210.36	687.48	180.6	239.575	520.816	90.195			-689.546	-597.285					1104.03	903.72	522.96	734.485	869.726	1193.87	887.124	1845.77	-234.306	290.145	-216.908	942.05	17.398	651.905	190.686	25.71	353.774	0	59.952	539.18
	0.370139	117.974	891.35	0	165.725	312.48	481.445	666.236	453.46	194.506	-409.905	548.262	-437.89	353.756	-27.985	1043.42	593.89	619.355	383.395	224.05	69.96			-819.368	-523.93					1114.41	866.915	436.158	1828.39	474.944	727.77	1231.9	2470.03	-639.47	-139.145	117.484	1603.11	756.954	1742.26	140.64	72.315	200.476	0	13.4	304.695
	0.370833	363.894	720.94	5.572	631.88	268.46	84.98	536.588	0	-95.434	-635.96	172.694	-720.94	268.128	-84.98	855.3	378.995	348.868	294.025	215.96	0			-639.34	-378.995					902.144	372.045	552.182	1198.19	750.844	2131.18	1460.31	2611.49	-151.3	1759.13	558.164	2239.45	709.464	480.32	147.46	0	284.548	47.46	28.458	306.34
	0.371528	170.922	809.32	7.606	1159.71	279.03	745.935	191.132	24.48	108.108	-63.385	20.21	-784.84	-87.898	-721.455	564.138	562.165	67.1675	779.01	240.244	71.245			-323.894	-490.92					860.148	214.515	667.892	1142.33	938.126	2065.7	1238.57	1484.92	77.978	1851.19	378.424	1270.41	300.446	-580.78	384.894	109.48	594.296	482.3	256.742	347.385
	0.372222	30.736	300.31	165.036	668.345	229.806	1461.13	46.53	0	199.07	1160.82	15.794	-300.31	-183.276	-1461.13	566.342	144.01	59.6025	419.075	200.202	327.475			-366.14	183.465					1056.04	381.23	662.678	888.17	702.866	2928.7	1342.09	2209.97	-353.176	2547.47	286.05	1828.74	639.226	-718.73	261.106	5	255.564	322.515	91.01	17
	0.372917	0	205.475	108.996	297.205	241.186	472.23	116.492	0	241.186	266.755	116.492	-205.475	-124.694	-472.23	831.416	24.505	238.97	1055.79	147.03	71.41			-684.386	46.905					660.47	163.16	839.03	86.16	714.322	2776.24	1034.58	1078.43	53.852	2613.08	374.11	915.275	320.258	-1697.8	256.192	58.645	294.174	0	58.63	272.225
	0.373611	0	2	40.512	460.99	491.266	2133.47	390.658	0	491.266	2131.47	390.658	-2	-100.608	-2133.47	447.824	795.475	132.76	206.82	117.732	394.81			-330.092	-400.665					435.27	582.18	301.234	336.5	431.956	2140.78	994.484	91.25	-3.314	1558.6	559.214	-490.93	562.528	-2049.53	442.72	53.215	104.428	0	216.868	621.225
	0.374306	0	2.5	42.104	543	427.158	330.44	5.8	0	427.158	327.94	5.8	-2.5	-421.358	-330.44	210.63	58.985	37.1175	115.53	170.848	139.23			-39.782	80.245					508.116	1171.39	575.65	618.18	495.494	2501.82	900.42	710.185	-12.622	1330.42	392.304	-461.21	404.926	-1791.64	207.256	834.535	11.8	42.795	146.586	1080.26
	0.375	0	81.35	73.12	834.15	178.908	111.385	26.352	444.13	178.908	30.035	26.352	362.78	-152.556	332.745	557.642	164.46	89.555	215.97	480.962	1407.53			-76.68	1243.07					105.578	1471.62	168.728	138.765	477.186	1391.26	924.356	737.775	371.608	-80.37	818.778	-733.85	447.17	-653.48	62.212	211.43	47.028	0	124.318	1165.16
	0.375694	0	187.41	0	465.7	36.77	379.86	49.82	0	36.77	192.45	49.82	-187.41	13.05	-379.86	483.888	717.76	22.6325	730.87	189.656	510.975			-294.232	-206.785					390.782	1027.79	18.406	157.295	504.886	740.24	300.412	1352.35	114.104	-287.545	-90.37	324.56	-204.474	612.105	72.226	611.065	133.242	0	419.382	893.725
	0.376389	0	1886.85	22.158	425.305	19.408	221.035	49.814	0	19.408	-1665.82	49.814	-1886.85	30.406	-221.035	305.68	401.38	278.505	1026.21	67.256	1055.85			-238.424	654.47					328.308	1443.45	529.912	535.495	472.394	309.305	309.568	763.335	144.086	-1134.15	-18.74	-680.12	-162.826	454.03	109.47	1006.34	96.478	0	173.624	106.31
	0.377083	0	1448.61	1	746.335	350.95	109.235	134.378	323.54	350.95	-1339.38	134.378	-1125.07	-216.572	214.305	134.796	182.61	256.658	1329.47	4.424	1912.88			-130.372	1730.27					566.18	1697.01	530.752	886.635	512.968	20.74	488.406	659.205	-53.212	-1676.27	-77.774	-1037.8	-24.562	638.465	10	6.575	14.892	0	125.424	535.9
	0.377778	0	1242.88	12.58	289.4	300.44	652.425	357.742	4.5	300.44	-590.46	357.742	-1238.38	57.302	-647.925	222.964	367.735	259.71	410.605	9.332	313.05			-213.632	-54.685					680.254	888.925	491.168	505.145	412.012	752.285	611.246	343.825	-268.242	-136.64	-69.008	-545.1	199.234	-408.46	147.508	9.46	2.8	0	470.736	667.295
	0.378472	0	1321.39	0	654.31	203.83	713.22	47.214	0	203.83	-608.17	47.214	-1321.39	-156.616	-713.22	123.458	887.9	53.4225	899.77	105.944	410.91			-17.514	-476.99					319.372	1744.57	299.424	1019.84	464.022	689.34	287.68	301.925	144.65	-1055.23	-31.692	-1442.64	-176.342	-387.415	9.4	79.55	65.542	0	132.696	793.695
	0.379167	0	928.785	9.122	873.5	177.892	1336.67	45.35	0	177.892	407.885	45.35	-928.785	-132.542	-1336.67	103.406	111.545	367.04	581.46	168.444	206.475			65.038	94.93					332.72	96.71	503.228	576.865	461.66	268.09	122.09	510.935	128.94	171.38	-210.63	414.225	-339.57	242.845	65.506	498.725	13.984	0	0.4	965.38
	0.379861	0	857.77	0	863.895	99.418	887.135	0	0	99.418	29.365	0	-857.77	-99.418	-887.135	596.21	0	660.76	15.53	87.06	169.78			-509.15	169.78					48.678	675.735	421.69	942.76	517.392	761.695	207.924	851.415	468.714	85.96	159.246	175.68	-309.468	89.72	9.51	697.74	84.62	0	5.736	62.62
	0.380556	0	974.465	0	1244.16	27.824	665.83	3.868	0	27.824	-308.635	3.868	-974.465	-23.956	-665.83	279.088	79.4	316.065	77.225	147.166	1272.75			-131.922	1193.35					50.792	594.195	1283.57	270.82	534.446	81.25	415.422	665.1	483.654	-512.945	364.63	70.905	-119.024	583.85	53.894	1065.88	0	0	77.864	249.435
	0.38125	0	1239.9	14.866	1224.28	25.608	547.68	0	0	25.608	-692.225	0	-1239.9	-25.608	-547.68	54.078	449.765	844.357	521.81	90.064	1578.7			35.986	1128.93					93.53	673.78	1787.57	1058.25	791.994	157.325	658.304	590.665	698.464	-516.455	564.774	-83.115	-133.69	433.34	357	593.275	30.334	0	17.044	759.335
	0.381944	0	946.09	2.952	1729.94	0	733.575	103.582	0	0	-212.515	103.582	-946.09	103.582	-733.575	462.182	1026.3	392.825	1370.34	3.418	96.18			-458.764	-930.12					103.874	312.09	1153.02	905.82	858.5	355.935	375.042	735.07	754.626	43.845	271.168	422.98	-483.458	379.135	586.5	811.735	120.408	0	0	892.22
	0.382639	51.636	944.38	0	898.28	50.414	545.975	82.76	0	-1.222	-398.405	31.124	-944.38	32.346	-545.975	567.206	540.465	635.612	625.66	101.478	530			-465.728	-10.465					304.046	413.155	41.694	1334.3	1406.03	392.63	75.228	619.56	1101.98	-20.525	-228.818	206.405	-1330.8	226.93	479.68	865.125	3	0	55.53	362.46
	0.383333	0	99.005	11.19	411.015	378.884	871.9	38.634	0	378.884	772.895	38.634	-99.005	-340.25	-871.9	542.592	1046.55	553.805	261.24	597.36	510.92			54.768	-535.625					457.228	527.955	260.54	2001.13	1105.38	228.165	77.658	144.67	648.148	-299.79	-379.57	-383.285	-1027.72	-83.495	178.966	285.88	137.612	0	0	67.565
	0.384028	0	282.485	0	574.835	49.2	462.86	164.914	0	49.2	180.375	164.914	-282.485	115.714	-462.86	77.008	42.1	731.92	362.755	307.222	1267.49			230.214	1225.39					1.4	690.62	531.86	1566.17	781.564	0	225.982	409.285	780.164	-690.62	224.582	-281.335	-555.582	409.285	179.736	203.45	9.594	0	67.31	159.525
	0.384722	68.732	415.545	114.986	486.925	1.6	531.62	580.274	0	-67.132	116.075	511.542	-415.545	578.674	-531.62	77.744	238.375	399.13	208.63	426.504	901.14			348.76	662.765					162.482	696.34	413.2	1167.97	888.184	6.5	119.318	535.11	725.702	-689.84	-43.164	-161.23	-768.866	528.61	182.13	33.245	49.954	0	21.064	272.69
	0.385417	0	518.85	286.42	239.095	255.74	332.025	126.036	0	255.74	-186.825	126.036	-518.85	-129.704	-332.025	87.31	310.455	478.215	251.395	49.89	65.79			-37.42	-244.665					338.344	482.065	685.124	614.085	835.252	0	176.788	548.96	496.908	-482.065	-161.556	66.895	-658.464	548.96	134.86	270.19	93.012	0	17.652	202.95
	0.386111	30.702	0	162.144	0	36.064	342.935	149.95	0	5.362	342.935	119.248	0	113.886	-342.935	96.9	590.585	328.743	375.145	92.368	267.03			-4.532	-323.555					144.92	6.945	160.604	648.37	926.718	0	299.258	1048.11	781.798	-6.945	154.338	1041.16	-627.46	1048.11	108.02	483.095	0	0	11.092	531.805
	0.386806	63.328	0	13.03	2.5	44.458	223.1	59.286	0	-18.87	223.1	-4.042	0	14.828	-223.1	193.784	936.13	460.085	379.305	147.968	156.18			-45.816	-779.95					328.386	3.64	338.914	1521.21	742.712	0	459.634	558.155	414.326	-3.64	131.248	554.515	-283.078	558.155	413.332	534.395	124.16	0	49.532	82.85
	0.3875	8.202	139.23	2.562	419.285	132.334	0	43.364	0	124.132	-139.23	35.162	-139.23	-88.97	0	95.312	190.145	637.288	0	163.93	299.095			68.618	108.95					718.762	468.075	565.944	277.02	837.438	6	233.194	1580.85	118.676	-462.075	-485.568	1112.77	-604.244	1574.85	161.942	426.36	23.276	106.57	12.27	255.255
	0.388194	38.948	34.595	13.922	869	23.79	110.38	16.45	0	-15.158	75.785	-22.498	-34.595	-7.34	-110.38	7.168	1388.09	600.23	103.465	9.6	166.45			2.432	-1221.63					39.988	1265.84	624.014	602.385	1540.41	234.485	50.126	1765.36	1500.42	-1031.36	10.138	499.52	-1490.28	1530.88	273.534	224.64	33.898	0	23.342	7.435
	0.388889	0	716.055	264.928	425.53	83.396	0	81.536	23.325	83.396	-716.055	81.536	-692.73	-1.86	23.325	18.916	421.14	109.54	0	244.674	328.97			225.758	-92.17					684.662	425.215	327.128	1885.31	1249.6	1508.85	282.578	1343.87	564.936	1083.63	-402.084	918.655	-967.02	-164.98	281.552	845.91	12.702	0	22.612	44.395
	0.389583	57.288	725.27	178.3	761.15	18.098	45.7	161.632	861.99	-39.19	-679.57	104.344	136.72	143.534	816.29	69.214	1933.32	212.273	657.095	125.242	105.4			56.028	-1827.91					492.54	1170.67	283.504	626.735	644.186	119.535	322.238	2126.54	151.646	-1051.14	-170.302	955.865	-321.948	2007	104.916	1267.32	47.992	0	0	19.575
	0.390278	2.6	0	28.098	876.74	22.384	9.605	471.232	196.81	19.784	9.605	468.632	196.81	448.848	187.205	70.222	980.7	479.967	953.95	157.788	1086.35			87.566	105.65					254.246	822.945	456.996	28.29	483.116	170.05	62.816	1120.62	228.87	-652.895	-191.43	297.68	-420.3	950.575	55.134	614.94	15.364	0	24.944	77.835
	0.390972	0	91.42	11.476	1766.44	50.436	110.41	88.39	268.04	50.436	18.99	88.39	176.62	37.954	157.63	50.282	747.555	588.278	188.13	249.272	255.95			198.99	-491.605					34.076	519.855	464.348	466.35	1466.49	88.375	722.83	1252.46	1432.41	-431.48	688.754	732.61	-743.66	1164.09	58.392	632.44	3.762	0	6.4	77.62
	0.391667	0	245.97	10.2	830.795	36.712	0	20.462	305.535	36.712	-245.97	20.462	59.565	-16.25	305.535	41.216	922.815	497.267	197.815	509.672	537.25			468.456	-385.565					251.498	34.77	409.244	1213.21	719.46	18.85	335.836	1207.17	467.962	-15.92	84.338	1172.4	-383.624	1188.33	304.138	678.885	108.096	0	23.448	779.22
	0.392361	7	141.515	13.696	620.25	27.548	663.435	69.282	36.86	20.548	521.92	62.282	-104.655	41.734	-626.575	68.224	60.16	48.1475	115.33	418.308	279.79			350.084	219.63					674.368	97.165	438.266	627.495	348.924	86.105	351.912	889.375	-325.444	-11.06	-322.456	792.21	2.988	803.27	130.332	368.035	40.89	8.32	13.49	519.61
	0.393056	0	940.71	0	25.585	63.234	1122.39	214.89	27.5	63.234	181.685	214.89	-913.21	151.656	-1094.89	292.936	387.3	637.732	3.605	649.836	324.955			356.9	-62.345					169.248	1934.94	52.472	85.56	625.866	38.91	518.89	915.145	456.618	-1896.03	349.642	-1019.8	-106.976	876.235	157.06	559.305	257.978	0	365.464	798.665
	0.39375	8.602	180.165	0	20.765	0	572.465	6.12	432.86	-8.602	392.3	-2.482	252.695	6.12	-139.605	520.244	131.78	350.245	790.895	568.172	1146.13			47.928	1014.36					465.81	481.27	492.478	1123.42	131.798	589.59	355.012	846.995	-334.012	108.32	-110.798	365.725	223.214	257.405	79.152	525.83	88.276	0	220.896	876.73
	0.394444	25.436	0	0	65.37	382.934	54.905	7.936	536.365	357.498	54.905	-17.5	536.365	-374.998	481.46	868.006	0	575.903	518.85	1092.35	852.24			224.346	852.24					744.928	231.31	138.588	4	278.936	401.305	117.846	694.085	-465.992	169.995	-627.082	462.775	-161.09	292.78	230.478	645.865	110.886	0	164.196	591.125
	0.395139	0	8.6	0	0	221.126	139.68	36.594	833.435	221.126	131.08	36.594	824.835	-184.532	693.755	317.908	838.285	380.13	134.77	579.86	339.45			261.952	-498.835					620.132	1281.8	280.286	338.685	615.53	707.5	148.878	312.735	-4.602	-574.295	-471.254	-969.06	-466.652	-394.765	285.114	206.115	293.298	0	262.792	80.39
	0.395833	0	644.42	0	0	0	0	180.76	637.26	0	-644.42	180.76	-7.16	180.76	637.26	464.452	540.675	117.978	631.185	947.946	0			483.494	-540.675					266.844	471.995	346.498	1290.58	813.608	932.77	449.282	970.42	546.764	460.775	182.438	498.425	-364.326	37.65	43.944	261.675	155.476	0	253.578	159.55
	0.396528	12.758	102.75	53.57	71.065	10.2	0	235.84	667.6	-2.558	-102.75	223.082	564.85	225.64	667.6	663.676	914.295	277.815	316.095	1035.48	0			371.806	-914.295					153.64	630.105	301.652	1126.16	421.558	1101.18	144.144	639.715	267.918	471.08	-9.496	9.61	-277.414	-461.47	83.74	208.48	128.446	0	259.038	318.26
	0.397222	3.06	0	0	44.43	0	0	625.376	1292.01	-3.06	0	622.316	1292.01	625.376	1292.01	781.182	576.79	183.54	57.09	492.03	695.955			-289.152	119.165					19.664	434.52	915.19	736.915	484.564	932.375	728.244	388.155	464.9	497.855	708.58	-46.365	243.68	-544.22	76.536	0	113.572	0	170.062	225.8
	0.397917	80.668	0	46.58	105.095	11	7	824.114	636.825	-69.668	7	743.446	636.825	813.114	629.825	466.858	379.09	644.145	215.83	486.83	0			19.972	-379.09					547.09	867.71	538.886	552.26	694.698	435.29	456.48	167.44	147.608	-432.42	-90.61	-700.27	-238.218	-267.85	206.046	0	61.174	20.5	234.526	459.795
	0.398611	338.3	239.14	2	31	8.836	128.565	446.48	529.125	-329.464	-110.575	108.18	289.985	437.644	400.56	751.458	2050.85	835.305	146.04	1280.56	0			529.098	-2050.85					716.928	90.74	421.146	64.92	103.512	432.405	603.212	13.585	-613.416	341.665	-113.716	-77.155	499.7	-418.82	92.72	5.5	0.6	50.385	3.446	469.385
	0.399306	98.872	108.085	0	0	0	231.255	21.508	1092.98	-98.872	123.17	-77.364	984.895	21.508	861.725	1403.43	1812.94	1570.06	0	1561.91	11.235			158.48	-1801.71					943.618	157.08	75.166	194.93	0	814.42	196.86	342.805	-943.618	657.34	-746.758	185.725	196.86	-471.615	83.342	21.83	141.744	0	58.182	290.53
	0.4	219.51	359.33	91.174	427.145	0	187.4	2.4	581.025	-219.51	-171.93	-217.11	221.695	2.4	393.625	892.302	1829.78	979.707	115.42	733.274	0			-159.028	-1829.78					752.496	629.165	246.162	537.08	103.814	1166.62	399.432	64.345	-648.682	537.455	-353.064	-564.82	295.618	-1102.27	113.946	122.48	14.784	3	0.8	44.795
	0.400694	176.148	271.11	16.83	223.98	2.236	162.87	4.294	1235.76	-173.912	-108.24	-171.854	964.65	2.058	1072.89	373.494	1742.03	883.908	1302.45	496.224	312.615			122.73	-1429.41					73.016	1508.47	328.136	1390.93	0	605.865	385.392	1338.84	-73.016	-902.61	312.376	-169.635	385.392	732.975	374.976	75.245	105.484	20.5	0	28.365
	0.401389	72.426	226.265	42.156	43.87	0	220.23	149.024	1051.3	-72.426	-6.035	76.598	825.03	149.024	831.065	441.792	605.475	1095.56	1458.54	538.442	143.605			96.65	-461.87					51.166	848.05	213.174	1864.69	40.434	1610.04	403.034	254.575	-10.732	761.99	351.868	-593.475	362.6	-1355.46	279.026	172.32	8.804	84.11	11.152	56.555
	0.402083	0	863.14	7.928	101.945	2.786	345.6	0	857.405	2.786	-517.54	0	-5.735	-2.786	511.805	809.422	850.51	1257.26	966.995	393.554	196.37			-415.868	-654.14					0	463.14	138.168	975.34	2.4	203.565	192.744	643.035	2.4	-259.575	192.744	179.895	190.344	439.47	599.758	61.885	33.146	9	7.052	151.64
	0.402778	0	593.76	5.532	0	0	666.07	150.834	151.71	0	72.31	150.834	-442.05	150.834	-514.36	198.722	767.625	1321.81	377.22	363.196	0			164.474	-767.625					84.256	0	151.208	1088.06	235.486	108.97	643.158	214.835	151.23	108.97	558.902	214.835	407.672	105.865	203.194	243.895	0	0	30.644	259.625
	0.403472	0	808.845	24.268	0	25.934	191.945	4.084	56.08	25.934	-616.9	4.084	-752.765	-21.85	-135.865	467.704	576.41	52.375	925.71	305.24	0			-162.464	-576.41					772.192	323.36	332.37	1062.91	205.16	1150.72	127.73	0	-567.032	827.365	-644.462	-323.36	-77.43	-1150.72	401.774	413.285	11.46	0	235.644	107.295
	0.404167	46.48	187.675	17.908	0	115.016	610.415	169.042	195.3	68.536	422.74	122.562	7.625	54.026	-415.115	694.422	966.44	681.98	0	202.328	0			-492.094	-966.44					395.786	581.605	143.22	554.245	74.988	0	295.284	112.97	-320.798	-581.605	-100.502	-468.635	220.296	112.97	240.196	7	21.756	0	378.44	379.23
	0.404861	0	100.215	0	45.425	0.6	663.995	10.39	2.55	0.6	563.78	10.39	-97.665	9.79	-661.445	612.75	232.17	468.272	144.68	2.474	0			-610.276	-232.17					45.744	0	80.114	11.715	42.144	0	554.204	147.955	-3.6	0	508.46	147.955	512.06	147.955	129.632	126.405	5	0	200.222	763.645
	0.405556	0	0	0	113.345	0	1096.07	25.106	0	0	1096.07	25.106	0	25.106	-1096.07	916.806	528.79	457.245	237.43	193.244	0			-723.562	-528.79					267.27	0	152.876	625.405	14.422	26.855	84.766	2	-252.848	26.855	-182.504	2	70.344	-24.855	145.802	31.55	46.28	92.705	247.916	775.69
	0.40625	37.108	0	8.354	49.44	0	269.305	1	363.395	-37.108	269.305	-36.108	363.395	1	94.09	279.9	616.69	2	275.145	980.792	0			700.892	-616.69					379.126	0	315.16	1207.94	276.096	0	233.494	0	-103.03	0	-145.632	0	-42.602	0	89.598	0	26.212	54.405	95.494	156.45
	0.406944	5.2	82.47	0	110.965	4.978	318.445	176.652	432.29	-0.222	235.975	171.452	349.82	171.674	113.845	961.702	1116.2	99.13	314.54	473.552	0			-488.15	-1116.2					353.388	335.745	713.5	261.985	0	0	337.722	0	-353.388	-335.745	-15.666	-335.745	337.722	0	44.304	6.5	44.018	412.855	245.29	502.78
	0.407639	7.4	159.54	40.942	93.205	206.852	469.96	686.466	65.765	199.452	310.42	679.066	-93.775	479.614	-404.195	438.194	215.295	232.357	282.15	861.682	0			423.488	-215.295					767.846	110.585	404.082	168.445	0	0	304.29	79.39	-767.846	-110.585	-463.556	-31.195	304.29	79.39	131.458	10.325	82.882	180.445	266.002	966.95
	0.408333	95.952	104.175	6.646	87.685	207.558	743.49	657.948	584.75	111.606	639.315	561.996	480.575	450.39	-158.74	393.296	239.62	265.1	277.29	467.758	265.65			74.462	26.03					395.956	0	326.722	173.605	65.456	27.5	411.122	0	-330.5	27.5	15.166	0	345.666	-27.5	188.248	0	298.79	70.28	239.524	1309.66
	0.409028	30.716	30.02	57.48	131.03	0	697.31	318.85	418.01	-30.716	667.29	288.134	387.99	318.85	-279.3	691.016	33.695	122.125	96.48	486.284	0			-204.732	-33.695					237.16	51.09	221.634	804.435	75.458	0	744.718	89.7	-161.702	-51.09	507.558	38.61	669.26	89.7	177.962	202.075	230.72	12.095	104	653.39
	0.409722	11.268	0	202.134	140.835	10.418	678.11	172.15	944.7	-0.85	678.11	160.882	944.7	161.732	266.59	115.256	271.025	0	0	658.828	245.465			543.572	-25.56					635.156	0	550.568	114.285	209.986	0	1068.3	0	-425.17	0	433.146	0	858.316	0	135.568	543.68	145.19	0	159.58	640.12
	0.410417	0	0	148.646	4.5	112.034	749.26	170.264	384.9	112.034	749.26	170.264	384.9	58.23	-364.36	62.594	359.815	74.04	0	497.106	0			434.512	-359.815					879.234	896.915	235.348	656.19	47.116	102.605	433.48	239.55	-832.118	-794.31	-445.754	-657.365	386.364	136.945	509.192	75.48	79.814	0	121.148	589.95
	0.411111	0	52.12	0	0	22.65	820.57	311.346	694.12	22.65	768.45	311.346	642	288.696	-126.45	346.858	920.535	0	0	521.15	0			174.292	-920.535					885.892	877.25	40.054	63.25	0	14.5	487.396	341.685	-885.892	-862.75	-398.496	-535.565	487.396	327.185	503.958	0	134.096	0	63.53	237.26
	0.411806	0	9.555	0	301.67	294.728	697.49	395.666	1457.92	294.728	687.935	395.666	1448.37	100.938	760.43	340.67	248.8	1340.81	0	215.016	255.27			-125.654	6.47					149.07	681.62	368.704	651.215	460.962	225.835	900.334	1384.68	311.892	-455.785	751.264	703.06	439.372	1158.85	314.432	0	41.304	0	195.642	280.245
	0.4125	45.854	0	21.696	954.025	0	299.945	210.56	1187.06	-45.854	299.945	164.706	1187.06	210.56	887.11	668.494	177.085	309.925	123.615	153.312	651.08			-515.182	473.995					817.804	1409.1	206.994	425.765	562.498	0	413.586	304.69	-255.306	-1409.1	-404.218	-1104.4	-148.912	304.69	166.804	115.98	31.076	0	161.714	367.65
	0.413194	18.974	40	39.632	1166.63	25.378	106.425	176.602	651.64	6.404	66.425	157.628	611.64	151.224	545.215	603.262	1016.02	407.113	0	70.858	838.275			-532.404	-177.745					1011.13	385.185	242.934	523.585	370.458	218.96	130.714	673.7	-640.676	-166.225	-880.42	288.515	-239.744	454.74	149.194	74.465	19.646	74.28	105.48	564.63
	0.413889	71.42	0	26.35	335.315	19.266	0	188.464	367.065	-52.154	0	117.044	367.065	169.198	367.065	849.254	698.435	618.847	935.325	256.41	1226.73			-592.844	528.3					480.894	267.385	452.214	478.555	116.804	154.525	338.784	283.805	-364.09	-112.86	-142.11	16.42	221.98	129.28	32.956	0	38.328	29.97	59.556	549.78
	0.414583	0	4	60.59	415.81	0	0	78.618	647.115	0	-4	78.618	643.115	78.618	647.115	262.552	469.12	248.782	337.895	382.622	244.87			120.07	-224.25					319.894	498.025	473.196	521.84	29.018	167.93	152.934	1643.86	-290.876	-330.095	-166.96	1145.83	123.916	1475.92	3.944	0	23.776	0	27.95	57.57
	0.415278	0	0	4.664	175.75	10.374	426.42	0	844.015	10.374	426.42	0	844.015	-10.374	417.595	285.222	761.785	651.128	339.575	589.68	214.675			304.458	-547.11					638.626	1549.77	643.152	81.615	50.53	128.895	317.344	601.605	-588.096	-1420.88	-321.282	-948.165	266.814	472.71	204.038	0	86.13	234.405	0	82.385
	0.415972	70.27	18	5.2	52.36	2.332	677	19.342	186.67	-67.938	659	-50.928	168.67	17.01	-490.33	67.362	864.465	309.433	138.05	385.704	319.11			318.342	-545.355					494.488	1392.59	586.558	127.5	149.828	311.35	446.882	838.475	-344.66	-1081.23	-47.606	-554.11	297.054	527.125	162.01	0	267.968	1047.56	51.942	550.745
	0.416667	78.158	0	7.298	840.87	0	656.72	150.664	75.825	-78.158	656.72	72.506	75.825	150.664	-580.895	54.55	892.49	409.86	0	321.62	94.985			267.07	-797.505					444.412	879.055	433.136	794.815	441.15	91.245	526.34	1265.94	-3.262	-787.81	81.928	386.89	85.19	1174.7	51.814	0	145.484	704.485	14.424	454.81
	0.417361	16.42	0	56.354	285.35	0	797.785	66.444	39.93	-16.42	797.785	50.024	39.93	66.444	-757.855	194.116	1386.66	319.478	47.355	396.172	27.5			202.056	-1359.16					193.002	872.49	645.734	949.215	915.806	0	955.288	173.655	722.804	-872.49	762.286	-698.835	39.482	173.655	292.048	0	76.194	291.23	0	0
	0.418056	0	0	1.2	822.18	257.84	858.485	8.278	3.5	257.84	858.485	8.278	3.5	-249.562	-854.985	242.946	974.045	529.592	0	132.826	7.5			-110.12	-966.545					67.876	447.305	599.534	261.935	130.858	837.12	376.44	810.085	62.982	389.815	308.564	362.78	245.582	-27.035	254.83	0	273.16	196.535	0	10.63
	0.41875	334.678	0	2.8	457.695	11.644	2335.76	19.44	591.64	-323.034	2335.76	-315.238	591.64	7.796	-1744.12	367.496	688.535	955.315	0	128.15	144.19			-239.346	-544.345					6	2623.16	65.724	2	140.33	859.83	302.446	185.85	134.33	-1763.33	296.446	-2437.31	162.116	-673.98	330.92	0	251.104	260.84	20.836	24.625
	0.419444	83.55	0	134.922	774.92	1.442	1701.81	14.114	49.42	-82.108	1701.81	-69.436	49.42	12.672	-1652.39	520.214	22	198.252	1146.17	101.128	408.77			-419.086	386.77					1127.74	106.85	35.404	4.47	1303.62	614.245	148.256	400.05	175.876	507.395	-979.488	293.2	-1155.36	-214.195	244.626	0	509.588	156.31	76.472	99.725
	0.420139	6	5.5	56.394	305.56	98.396	2019.15	75.198	16.5	92.396	2013.65	69.198	11	-23.198	-2002.65	157.298	9.5	646.717	804.19	277.668	379.91			120.37	370.41					766.686	54.26	157.818	5	355.024	662.185	91.958	0	-411.662	607.925	-674.728	-54.26	-263.066	-662.185	430.896	0	157.518	48.385	2.8	148.025
	0.420833	44.926	441.945	42.922	321.045	337.742	1519.62	155.328	27.205	292.816	1077.67	110.402	-414.74	-182.414	-1492.41	485.15	0	333.098	1094.11	194.58	922.205			-290.57	922.205					560.102	161.83	478.434	835.96	119.432	626.68	16.38	6	-440.67	464.85	-543.722	-155.83	-103.052	-620.68	200.82	0	117.836	86.385	383.03	47.315
	0.421528	0	0	97.602	910.865	12.162	1407.71	225.594	12	12.162	1407.71	225.594	12	213.432	-1395.71	651.502	115.98	300.697	1512.88	352.124	483.99			-299.378	368.01					579.252	717.825	461.01	748.185	266.86	762.33	0	0	-312.392	44.505	-579.252	-717.825	-266.86	-762.33	441.774	0	509.8	352.86	380.476	0
	0.422222	0	16.77	381.048	134.135	18.23	986.805	234.602	0	18.23	970.035	234.602	-16.77	216.372	-986.805	438.084	84.325	236.088	819.455	494.016	336.41			55.932	252.085					474.356	720.775	668.962	269.715	66.114	1164.96	0	976.565	-408.242	444.19	-474.356	255.79	-66.114	-188.4	144.922	157.955	154.452	0	57.014	0
	0.422917	0	88.97	95.01	931.715	32.918	655.51	118.518	0	32.918	566.54	118.518	-88.97	85.6	-655.51	310.858	25.5	748.57	1111.19	584.874	16.51			274.016	-8.99					1125.87	881.37	603.93	715.36	9.4	83.94	0	40.895	-1116.47	-797.43	-1125.87	-840.475	-9.4	-43.045	162.77	105.54	34.204	0	322.776	2
	0.423611	56.806	0	84.71	504.38	17.714	899.545	114.218	0	-39.092	899.545	57.412	0	96.504	-899.545	106.248	15	916.055	784.415	210.928	4.27			104.68	-10.73					909.11	1349.82	710.032	411.845	116.722	402.38	0	0	-792.388	-947.435	-909.11	-1349.82	-116.722	-402.38	142.572	49.565	507.286	0	70.302	133.935
	0.424306	44.078	668.87	86.154	142.025	425.248	632.53	17.092	1158.49	381.17	-36.34	-26.986	489.62	-408.156	525.96	212.128	244.565	673.855	205.425	670.752	10.125			458.624	-234.44					1463.28	1107.53	608.29	651.26	443.006	1075.48	0	106.45	-1020.27	-32.045	-1463.28	-1001.08	-443.006	-969.035	183.308	59.13	199.756	6	105.612	108.815
	0.425	274.308	445.07	46.956	358.615	469.084	517.015	373.968	1768.57	194.776	71.945	99.66	1323.5	-95.116	1251.55	656.19	408.57	276.377	245.955	145.118	373.83			-511.072	-34.74					782.416	213.69	539.328	716.48	383.306	454.17	0	282.37	-399.11	240.48	-782.416	68.68	-383.306	-171.8	150.48	0	150.794	0	31.586	30.185
	0.425694	3.676	505.395	74.68	384.22	167.972	421.385	21.004	71.12	164.296	-84.01	17.328	-434.275	-146.968	-350.265	816.116	206.9	187.137	148.32	572.816	76.085			-243.3	-130.815					742.622	1040.19	847.53	622.25	1816.18	438.785	0.2	0	1073.56	-601.405	-742.422	-1040.19	-1815.98	-438.785	398.83	0	203.402	0	50.042	47.27
	0.426389	0	751.33	67.922	170.935	132.116	804.695	0.8	8.39	132.116	53.365	0.8	-742.94	-131.316	-796.305	864.294	203.84	660.337	613.44	639.296	150.395			-224.998	-53.445					535.006	126.35	439.956	798.875	668.272	1418.46	0	0	133.266	1292.12	-535.006	-126.35	-668.272	-1418.46	239.528	0	361.298	0	0	34.945
	0.427083	135.678	787.365	130.19	162.74	54.71	697.98	2.408	109.925	-80.968	-89.385	-133.27	-677.44	-52.302	-588.055	866.636	208.96	878.56	659.325	1105.05	68.76			238.414	-140.2					332.762	0	510.434	1232.62	509.622	419.475	0	0	176.86	419.475	-332.762	0	-509.622	-419.475	860.736	0	292.35	0	7.924	0
	0.427778	0	785.905	415.61	1188.84	0.566	579.05	3.28	255.43	0.566	-206.855	3.28	-530.475	2.714	-323.62	1178.81	0	1048.6	107.97	659.922	525.33			-518.884	525.33					464.506	12	456.226	519.965	172.408	336.965	19.206	0	-292.098	324.965	-445.3	-12	-153.202	-336.965	457.95	71.825	95.254	0	3.4	5
	0.428472	0	1386.6	169.026	852.165	1.6	402.82	311.324	812.01	1.6	-983.775	311.324	-574.585	309.724	409.19	841.968	46.1	1152.33	0	260.53	770.86			-581.438	724.76					440.482	26.29	311.472	240.435	102.946	410.78	0	0	-337.536	384.49	-440.482	-26.29	-102.946	-410.78	760.766	0	471.148	144.945	28.1	1239.41
	0.429167	0	1636.75	6.826	745.845	159.706	659.6	0.4	232.375	159.706	-977.15	0.4	-1404.38	-159.306	-427.225	561.942	89.035	917.492	30.17	210.058	333.97			-351.884	244.935					475.906	142.28	480.496	698.97	501.006	337.51	14.168	0	25.1	195.23	-461.738	-142.28	-486.838	-337.51	451.054	0	93.028	662.185	12.536	253.935
	0.429861	0	2572.28	0	484.87	187.92	172.245	8.04	438.5	187.92	-2400.03	8.04	-2133.78	-179.88	266.255	964.796	209.47	309.22	74.675	459.274	630.05			-505.522	420.58					199.952	23	525.896	346.06	669.594	791.2	18.428	206.995	469.642	768.2	-181.524	183.995	-651.166	-584.205	466.298	0	96.382	349.59	34.062	218.325
	0.430556	0	1292.96	50.11	574.275	95.668	0	0	243.57	95.668	-1292.96	0	-1049.39	-95.668	243.57	945.05	122.79	586.3	486.48	591.312	2517.88			-353.738	2395.09					279.804	217.295	458.112	105.36	1065.92	617.005	17.124	0	786.112	399.71	-262.68	-217.295	-1048.79	-617.005	388.182	178.465	226.894	17.46	39.082	261.23
	0.43125	0	593.625	0	397.89	249.17	409.805	390.524	212.5	249.17	-183.82	390.524	-381.125	141.354	-197.305	1018.3	345.42	285.392	0	84.242	2490.53			-934.06	2145.11					408.202	1474.11	566.958	5.385	1094.1	228.165	0	0	685.902	-1245.94	-408.202	-1474.11	-1094.1	-228.165	165.156	0	358.28	138.5	185.51	549.78
	0.431944	0	116.98	41.092	31.785	215.898	511.11	254.398	772.23	215.898	394.13	254.398	655.25	38.5	261.12	89.762	1025.63	434.908	0	309.594	2477.3			219.832	1451.66					90.318	647.57	304.75	6	552.36	660.255	0	0	462.042	12.685	-90.318	-647.57	-552.36	-660.255	450.326	0	121.566	616.4	162.632	602.36
	0.432639	86.378	124.455	0	246.15	41.618	88.755	262.662	1012.43	-44.76	-35.7	176.284	887.975	221.044	923.675	180.186	414.145	681.742	433.525	106.114	2528.24			-74.072	2114.09					193.456	792.465	342.248	275.255	646.864	484.77	0	0	453.408	-307.695	-193.456	-792.465	-646.864	-484.77	530.936	0	170.458	347.53	80.974	705.465
	0.433333	0	259.15	6.26	399.65	30.67	0	423.044	588.66	30.67	-259.15	423.044	329.51	392.374	588.66	696.806	164.41	572.033	3.5	394.154	2937.67			-302.652	2773.26					343.438	1517.05	554.432	184.1	312.028	317.615	44.894	0	-31.41	-1199.43	-298.544	-1517.05	-267.134	-317.615	463.882	0	57.988	62.805	75.304	626.335
	0.434028	49.902	1325.54	41.844	8.845	0	0	170.984	74.515	-49.902	-1325.54	121.082	-1251.02	170.984	74.515	606.854	377.15	304.07	338.3	175.896	2534.75			-430.958	2157.6					607.68	778.855	373.54	512.325	322.922	319.83	0	0	-284.758	-459.025	-607.68	-778.855	-322.922	-319.83	468.558	0	458.048	0	4.28	730.735
	0.434722	0	1905.55	21.694	11.055	28.486	82.78	200.61	233.005	28.486	-1822.77	200.61	-1672.54	172.124	150.225	1360.92	374.24	37.4925	287.215	354.824	2730.8			-1006.1	2356.55					779.788	2263.07	789.996	849.025	462.888	529.495	0	0	-316.9	-1733.58	-779.788	-2263.07	-462.888	-529.495	97.396	0	210.306	18.61	29.382	1074.24
	0.435417	0	972.62	20.45	135.435	357.074	418.805	329.212	389.53	357.074	-553.815	329.212	-583.09	-27.862	-29.275	1116.06	451.55	18.405	613.17	89.556	2837.55			-1026.51	2386					448.614	355.025	1469.1	382.85	747.006	382.845	0	0	298.392	27.82	-448.614	-355.025	-747.006	-382.845	249.392	0	26.594	49.035	18.41	870.85
	0.436111	0	1295.64	0	180.705	54.102	20.655	94.828	1108.62	54.102	-1274.99	94.828	-187.03	40.726	1087.96	1326.27	822.31	19.1375	360.785	51.09	3115.14			-1275.18	2292.83					339.54	298.865	1035.93	217.82	126.094	196.07	0	0	-213.446	-102.795	-339.54	-298.865	-126.094	-196.07	184.548	80.53	164.686	26.875	100.134	954.095
	0.436806	0	1143.81	0	69.355	36.034	252.98	206.856	1457.39	36.034	-890.825	206.856	313.585	170.822	1204.41	493.934	639.385	67.92	10.5	521.832	3643.39			27.898	3004					28.598	401.475	972.654	161.44	355.946	512.675	16.016	0	327.348	111.2	-12.582	-401.475	-339.93	-512.675	159.18	0	121.144	23.435	26.316	218.75
	0.4375	6.4	937.4	0	63.06	52.06	294.14	264.052	2009.01	45.66	-643.26	257.652	1071.61	211.992	1714.87	822.758	187.625	2.015	2.5	21.194	2500.34			-801.564	2312.71					10.92	3098.3	805.536	826.635	458.082	790.115	7.6	17.365	447.162	-2308.18	-3.32	-3080.94	-450.482	-772.75	81.818	0	245.5	141.31	17.928	471
	0.438194	0	266.7	0	295.835	97.828	1009.67	26.376	860.475	97.828	742.97	26.376	593.775	-71.452	-149.195	627.448	574.05	25.6925	0	53.214	2863.89			-574.234	2289.84					89.088	2558.28	1250.11	367.39	210.998	977.02	22.494	0	121.91	-1581.26	-66.594	-2558.28	-188.504	-977.02	303.882	0	282.68	116.785	82.202	527.47
	0.438889	0	279.935	14.702	121.865	281.342	587.4	0	361.26	281.342	307.465	0	81.325	-281.342	-226.14	549.142	84.975	116.442	540.465	290.274	2879.64			-258.868	2794.67					456.96	1155.48	1154	288.475	269.498	549.535	116.202	0	-187.462	-605.945	-340.758	-1155.48	-153.296	-549.535	607.19	0	236.486	77.84	16.572	562.265
	0.439583	0	7.63	61.44	16	8.646	119.045	0	232.095	8.646	111.415	0	224.465	-8.646	113.05	170.206	210.965	49.335	462.06	320.09	2750.42			149.884	2539.45					208.686	2040.32	582.544	1174.92	196.302	999.475	152.366	0	-12.384	-1040.84	-56.32	-2040.32	-43.936	-999.475	387.544	0	213.13	51.02	67.802	406.3
	0.440278	36.14	773.785	0	595.25	0	1016.88	314.518	1074.03	-36.14	243.1	278.378	300.245	314.518	57.145	294.09	553.01	10.335	15.405	310.116	3155.68			16.026	2602.67					524.102	1226.58	459.18	814.23	793.968	574.525	448.014	655.825	269.866	-652.05	-76.088	-570.75	-345.954	81.3	358.232	0	259.588	88.125	26.126	913.645
	0.440972	27.136	737.72	0	25.575	170.628	53.5	198.594	545.18	143.492	-684.22	171.458	-192.54	27.966	491.68	679.248	932.96	885.987	0	526.924	1714.99			-152.324	782.035					710.378	598.105	460.35	1509.84	289.684	717.485	159.194	91.53	-420.694	119.38	-551.184	-506.575	-130.49	-625.955	461.096	168.92	89.084	282.135	10.6	173.885
	0.441667	21.356	583.54	0	100.835	38.582	0	17.868	309.08	17.226	-583.54	-3.488	-274.46	-20.714	309.08	704.536	1497.98	710.977	0	493.832	3066.14			-210.704	1568.15					663.464	274.045	417.126	782.325	225.242	741.21	17.828	261.795	-438.222	467.165	-645.636	-12.25	-207.414	-479.415	147.58	347.29	32.418	108.855	253.828	171.35
	0.442361	0	587.035	0	641.35	76.184	42.62	0	467.795	76.184	-544.415	0	-119.24	-76.184	425.175	706.766	183.005	858.472	0	40.218	3184.41			-666.548	3001.41					157.482	305.84	421.206	1129.23	680.776	822.745	0	805.855	523.294	516.905	-157.482	500.015	-680.776	-16.89	246.734	86.61	111.684	21.89	54.636	717.845
	0.443056	0	536.885	0	316.93	90.166	640.67	33.796	222.655	90.166	103.785	33.796	-314.23	-56.37	-418.015	486.882	99.74	77.4925	139.27	200.364	1939.04			-286.518	1839.3					204.422	40.135	609.31	748.515	794.516	168.48	85.232	134.58	590.094	128.345	-119.19	94.445	-709.284	-33.9	231.602	179.785	314.828	81.31	102.812	494.81
	0.44375	0	1016.76	0	9.485	404.47	893.9	40.046	886.255	404.47	-122.865	40.046	-130.51	-364.424	-7.645	630.222	0	91.215	0	362.198	2134.74			-268.024	2134.74					479.048	887.51	620.818	903.505	17.656	464.08	172.894	600.045	-461.392	-423.43	-306.154	-287.465	155.238	135.965	439.03	0	159.756	238.655	205.38	1263.45
	0.444444	0	649.44	0	38.395	272.892	471.225	2.6	2279.4	272.892	-178.215	2.6	1629.96	-270.292	1808.18	750.498	0	6.165	0	363.456	1061.88			-387.042	1061.88					66.292	1504.88	466.908	917.925	68.178	49.6	141.916	3.81	1.886	-1455.28	75.624	-1501.07	73.738	-45.79	455.788	170.435	95.014	32.57	323.934	729.28
	0.445139	69.666	361.18	102.966	46.675	167.762	1656.09	0	962.37	98.096	1294.9	-69.666	601.19	-167.762	-693.715	454.162	224.875	293.315	736.23	492.344	1285.36			38.182	1060.48					854.504	2525.64	1251.3	507.04	2.828	16.295	7.422	186.16	-851.676	-2509.34	-847.082	-2339.48	4.594	169.865	79.89	12.5	20.098	23.17	113.708	49.955
	0.445833	40.192	305.845	6.276	124.5	256.484	1786.1	59.344	1175.31	216.292	1480.26	19.152	869.465	-197.14	-610.79	363.186	505.105	263.54	201.385	600.05	1775.2			236.864	1270.1					795.85	644.9	547.212	1486.68	81.95	57.645	0	0	-713.9	-587.255	-795.85	-644.9	-81.95	-57.645	101.408	0	26.662	135.02	87.334	592.17
	0.446528	17.618	719.465	0	10	53.75	915.56	376.646	566.92	36.132	196.095	359.028	-152.545	322.896	-348.64	465.632	315.205	431.298	0	881.89	1146.03			416.258	830.825					325.972	1205.35	775.138	1085.34	78.216	56.35	0	0	-247.756	-1149	-325.972	-1205.35	-78.216	-56.35	61.074	0	173.568	138.48	126.11	641.29
	0.447222	76.01	415.445	0	9.5	207.5	438.15	251.722	1087.63	131.49	22.705	175.712	672.185	44.222	649.48	701.842	0	42.415	0	300.394	190.8			-401.448	190.8					450.492	231.505	593.332	786.33	288.89	286.145	76.828	0	-161.602	54.64	-373.664	-231.505	-212.062	-286.145	124.428	0	267.748	88.615	204.832	589.79
	0.447917	50.048	418.245	0	574.3	149.38	543.825	287.004	283.9	99.332	125.58	236.956	-134.345	137.624	-259.925	639.314	0	431.93	710.805	641.128	604.865			1.814	604.865					340.546	0	648.342	1579.53	77.916	10	1.2	0	-262.63	10	-339.346	0	-76.716	-10	127.342	0	290.416	252.66	18.244	377.925
	0.448611	57.518	580.365	0	659.67	61.312	647.365	209.306	152.835	3.794	67	151.788	-427.53	147.994	-494.53	567.81	0	551.648	1352.58	305.942	660.245			-261.868	660.245					690.39	266.06	598.408	1352.51	223.374	0	484.376	0	-467.016	-266.06	-206.014	-266.06	261.002	0	209.92	371.63	636.878	369.105	97.568	517.31
	0.449306	0	950.535	23.448	888.75	85.852	341.31	146.788	245.945	85.852	-609.225	146.788	-704.59	60.936	-95.365	378.624	527.8	237.113	1494.77	406.138	915.405			27.514	387.605					1153.1	740.91	776.22	1076.9	28.202	72.045	870.634	0	-1124.89	-668.865	-282.462	-740.91	842.432	-72.045	72.196	242.17	311.056	229.945	130.202	365.975
	0.45	129.61	497.055	0	319.815	0.2	525.085	202.45	437.155	-129.41	28.03	72.84	-59.9	202.25	-87.93	572.03	572.2	644.715	303.75	123.022	1776.43			-449.008	1204.23					1124.52	555.84	1161.03	1118.26	150.2	0	351.758	0	-974.324	-555.84	-772.766	-555.84	201.558	0	201.896	195.81	469.71	56.58	271.62	312.32
	0.450694	48.828	133.21	6.03	86.44	40.338	949.72	104.48	543.7	-8.49	816.51	55.652	410.49	64.142	-406.02	901.492	298.07	644.175	1	583.68	846.145			-317.812	548.075					838.504	1989.09	904.528	1626.88	1359.03	556.085	373.948	0	520.53	-1433	-464.556	-1989.09	-985.086	-556.085	216.132	62.6	259.584	119.305	119.196	516.245
	0.451389	9.694	72.39	48.128	0	106.67	1122.88	289.74	82.425	96.976	1050.49	280.046	10.035	183.07	-1040.46	896.492	3.04	123.302	0.5	399.436	1794.43			-497.056	1791.39					524.936	361.26	871.56	1521.81	847.346	856.82	200.638	122.74	322.41	495.56	-324.298	-238.52	-646.708	-734.08	177.288	0	316.61	232.48	5.502	507.355
	0.452083	14.732	45.62	78.622	0	125.436	876.53	713.49	39.225	110.704	830.91	698.758	-6.395	588.054	-837.305	1109.04	393.885	148.088	276.88	638.766	1706.55			-470.27	1312.66					510.124	1178.4	1039.03	903.69	324.574	182.645	96.352	0	-185.55	-995.76	-413.772	-1178.4	-228.222	-182.645	103.272	0	272.126	174.875	45.94	1161.79
	0.452778	0	169.295	23.558	0	49.57	599.825	935.972	50.38	49.57	430.53	935.972	-118.915	886.402	-549.445	919.28	254.395	9.5	369.45	832.354	1764.81			-86.926	1510.41					346.112	365.92	1086.84	356.215	281.116	114.05	53.494	49.61	-64.996	-251.87	-292.618	-316.31	-227.622	-64.44	67.862	141.71	329.692	133.535	764.85	641
	0.453472	0	53.28	38.802	0	7.6	124.72	744.024	61	7.6	71.44	744.024	7.72	736.424	-63.72	756.622	2	216.403	1088.24	330.36	794.915			-426.262	792.915					898.55	14.23	1544.03	694.975	472.954	58.68	0	0	-425.596	44.45	-898.55	-14.23	-472.954	-58.68	190.746	0	290.744	90.665	248.416	276.21
	0.454167	0	73.415	0	229.83	77.318	159.85	584.328	7.8	77.318	86.435	584.328	-65.615	507.01	-152.05	430.204	839.24	66.26	248.355	234.994	704.89			-195.21	-134.35					792.122	0	750.326	533.54	174.59	300.265	0	0	-617.532	300.265	-792.122	0	-174.59	-300.265	164.794	0	373.286	535.18	127.448	129.465
	0.454861	2.332	6.67	0	622.99	100.63	30.925	440.594	99.345	98.298	24.255	438.262	92.675	339.964	68.42	473.84	1886.89	62.9975	439.035	231.014	109.75			-242.826	-1777.14					1387.06	203.475	737.026	333.625	162.82	1084.06	0	0	-1224.24	880.58	-1387.06	-203.475	-162.82	-1084.06	146.026	664.345	617.332	973.51	953.546	402.62
	0.455556	42.212	0	0	666.74	53.942	111.515	567.95	21.17	11.73	111.515	525.738	21.17	514.008	-90.345	835.988	668.895	182.22	403.71	496.038	706.73			-339.95	37.835					1563.6	407.64	599.978	382.505	190.92	1071.97	170.858	0	-1372.68	664.33	-1392.74	-407.64	-20.062	-1071.97	98.512	1107.2	626.504	1317.92	362.622	80.21
	0.45625	0	72.86	0	0	77.526	55.185	495.584	80.925	77.526	-17.675	495.584	8.065	418.058	25.74	213.202	314.125	201.188	959.865	227.534	521.555			14.332	207.43					1231.36	213.435	261.058	451.595	286.65	981.405	0	0	-944.71	767.97	-1231.36	-213.435	-286.65	-981.405	119.806	404.785	864.718	1109.84	473.14	285.84
	0.456944	0	118.315	51.662	0	7	5.385	426.174	288.09	7	-112.93	426.174	169.775	419.174	282.705	443.676	429.775	354.978	1619.67	306.57	400.08			-137.106	-29.695					1392.48	189.715	441.904	543.775	217.496	1022.88	0	0	-1174.98	833.17	-1392.48	-189.715	-217.496	-1022.88	515.854	297.265	398.83	508.73	491.186	246.41
	0.457639	0	0	0	64.825	0	97.53	664.562	660.5	0	97.53	664.562	660.5	664.562	562.97	819.788	1164.79	248.623	2259.36	465.646	74.185			-354.142	-1090.61					768.05	425.155	540.336	250.78	130.748	155.845	0	0	-637.302	-269.31	-768.05	-425.155	-130.748	-155.845	317.268	224.145	223.086	4.5	252.312	355.295
	0.458333	41.196	21	0	0	2	153.86	549.162	1190.43	-39.196	132.86	507.966	1169.43	547.162	1036.57	630.37	692.17	501.473	2027.89	127.216	597.955			-503.154	-94.215					639.342	0	1103.18	275.58	176.184	129.85	58.756	230.6	-463.158	129.85	-580.586	230.6	-117.428	100.75	319.098	625.56	290.47	0	331.296	1473.72
	0.459028	0	0	0	0	112.794	70.595	443.046	601.195	112.794	70.595	443.046	601.195	330.252	530.6	667.668	418.71	370.772	775.34	224.19	278.42			-443.478	-140.29					1151.03	3.5	294.97	213.03	152.694	255.045	16.644	125.565	-998.336	251.545	-1134.39	122.065	-136.05	-129.48	1291.19	1144.82	338.804	0	257.512	494.015
	0.459722	17.836	148.11	45.36	0	149.158	32.1	430.274	524.61	131.322	-116.01	412.438	376.5	281.116	492.51	971.5	520.94	675.22	739.81	232.478	1151.18			-739.022	630.245					1506.55	175.83	42.094	1103.77	123.352	0	0	0	-1383.2	-175.83	-1506.55	-175.83	-123.352	0	796.5	1087.81	197.892	0	245.044	366.72
	0.460417	0	45.5	63.57	370.83	110.392	11.595	286.246	790.18	110.392	-33.905	286.246	744.68	175.854	778.585	302.668	445.1	928.322	1294.15	411.53	1063.14			108.862	618.04					1316.74	58.88	677.604	1271.77	284.95	0	11.142	42.48	-1031.79	-58.88	-1305.6	-16.4	-273.808	42.48	395.326	331.36	262.306	0	320.25	806.495
	0.461111	0	141.875	7.468	749.475	0	96.69	185.148	534.785	0	-45.185	185.148	392.91	185.148	438.095	269.368	0	646.347	51.05	443.002	623.67			173.634	623.67					953.944	113.86	803.118	1352.39	154.934	978.955	265.908	0	-799.01	865.095	-688.036	-113.86	110.974	-978.955	798.034	225.255	566.418	0	230.634	764
	0.461806	9.928	174.815	0	659.745	0	31.085	91.89	1040.24	-9.928	-143.73	81.962	865.43	91.89	1009.16	515.766	130.3	356.805	593.3	933.182	20.51			417.416	-109.79					277.314	359.21	533.604	864.69	12.564	603.49	52.174	0	-264.75	244.28	-225.14	-359.21	39.61	-603.49	1016.88	397.305	198.732	0	77.122	711.875
	0.4625	0	2.5	0	104.27	0	71.87	1.708	516.89	0	69.37	1.708	514.39	1.708	445.02	379.388	1068.11	627.385	609.11	151.9	331.645			-227.488	-736.465					355.742	316.66	182.744	2421.07	441.818	218.965	0	114.135	86.076	-97.695	-355.742	-202.525	-441.818	-104.83	566.372	31.945	339.642	0	370.486	128.285
	0.463194	15.5	504.055	0	56.545	0	30.645	14.6	519.14	-15.5	-473.41	-0.9	15.085	14.6	488.495	569.236	1747.62	624.36	781.765	690.468	90.855			121.232	-1656.77					952.514	268.89	201.802	2385.01	332.336	359.18	0	0	-620.178	90.29	-952.514	-268.89	-332.336	-359.18	747.146	420.55	424.832	590.525	135.006	231.365
	0.463889	304.386	2573.95	0	0	38.908	155.895	89.356	632.005	-265.478	-2418.05	-215.03	-1941.94	50.448	476.11	376.508	1627.51	165.077	1076.94	306.106	18.25			-70.402	-1609.26					1180.37	647.34	122.166	750.235	81.482	85.16	64.314	0	-1098.89	-562.18	-1116.06	-647.34	-17.168	-85.16	880.73	465.26	311.418	501.44	39.224	159.545
	0.464583	12	1282.68	0	26.505	22.288	43.525	206.884	853.95	10.288	-1239.16	194.884	-428.735	184.596	810.425	1780.45	1601.5	554.49	829.74	519.458	51.87			-1260.99	-1549.63					965.82	1736.82	1129.91	887.86	160.19	130.875	0	0	-805.63	-1605.94	-965.82	-1736.82	-160.19	-130.875	380.588	151.84	414.696	155.725	89.028	480.275
	0.465278	8.01	661.75	0	0	368.378	31.32	590.784	478.995	360.368	-630.43	582.774	-182.755	222.406	447.675	3077.73	1313.5	196.757	194.72	312.734	420.08			-2765	-893.42					678.89	1905.52	1256.01	230.55	41.33	46.865	0	0	-637.56	-1858.65	-678.89	-1905.52	-41.33	-46.865	807.038	118.275	656.634	470.01	80.92	186.54
	0.465972	20.448	321.63	0	0	77.448	121.845	532.452	759.57	57	-199.785	512.004	437.94	455.004	637.725	2589	1439.79	882.533	720.96	429.228	92.035			-2159.77	-1347.76					1365.6	2924.77	733.496	1826.29	92.48	0	126.38	0	-1273.12	-2924.77	-1239.22	-2924.77	33.9	0	577.934	40.77	554.224	71.185	67.44	9.825
	0.466667	8.374	667.31	0	24.865	54.2	112.25	246.394	308.095	45.826	-555.06	238.02	-359.215	192.194	195.845	2105.67	1282.95	1149.69	347.055	368.308	90.12			-1737.36	-1192.83					1660.66	1952.6	609.48	1478.28	434.324	93.8	47.958	0	-1226.33	-1858.8	-1612.7	-1952.6	-386.366	-93.8	494.182	497.225	748.564	135.36	20.68	6.44
	0.467361	39.924	579.055	0	8	300.12	175.495	384.862	144.405	260.196	-403.56	344.938	-434.65	84.742	-31.09	2419.08	1654.3	573.845	942.05	113.01	37.535			-2306.07	-1616.77					1039.69	1360.03	848.69	868.61	323.386	664.87	76.79	0	-716.304	-695.155	-962.9	-1360.03	-246.596	-664.87	204.036	536.59	523.896	169.67	19.644	420.63
	0.468056	0	1184.32	0	0	991.268	83.865	921.702	270.69	991.268	-1100.45	921.702	-913.625	-69.566	186.825	1352.76	1149.81	773.56	99.065	107.878	388.445			-1244.88	-761.365					694.65	561.115	540.036	931.395	11.524	836.99	0	0	-683.126	275.875	-694.65	-561.115	-11.524	-836.99	174.978	66.97	460.146	198.85	31.338	368.42
	0.46875	0	1199.88	17.226	16.865	980.498	26.51	523.08	2	980.498	-1173.37	523.08	-1197.88	-457.418	-24.51	1061.74	1102.53	435.9	547.625	29.05	370.07			-1032.69	-732.46					570.246	36.625	762.908	1334.23	108.506	946.245	339.02	0	-461.74	909.62	-231.226	-36.625	230.514	-946.245	113.922	151.575	539.152	0	109.706	30.27
	0.469444	0	2418.85	14.736	1407.41	915.018	409.125	529.28	0	915.018	-2009.72	529.28	-2418.85	-385.738	-409.125	1033.7	984.915	428.475	0	726.974	340.2			-306.728	-644.715					535.476	0	1291.39	316.055	153.76	713.54	116.654	0	-381.716	713.54	-418.822	0	-37.106	-713.54	285.06	69.025	603.898	0	47.136	0
	0.470139	82.694	1808.31	4	796.075	657.666	588.115	297.654	0	574.972	-1220.19	214.96	-1808.31	-360.012	-588.115	578.35	1022.12	660.097	723.575	470.54	637.165			-107.81	-384.955					451.104	135.385	352.054	0	400.974	89.82	302.318	0	-50.13	-45.565	-148.786	-135.385	-98.656	-89.82	431.994	128.41	737.428	165.185	17.736	4
	0.470833	82.374	1400.25	0	95.13	764.264	110.965	263.81	0	681.89	-1289.29	181.436	-1400.25	-500.454	-110.965	505.128	2164.11	387.25	975.615	728.936	145.015			223.808	-2019.1					1032.75	938.17	843.644	1168.65	243.442	0	81.804	0	-789.304	-938.17	-950.942	-938.17	-161.638	0	248.878	371.205	606.608	165.31	15.52	52.685
	0.471528	56.282	1619.08	85.46	9	576.434	172.445	46.184	0	520.152	-1446.63	-10.098	-1619.08	-530.25	-172.445	861.078	1212.53	518.015	490.04	1073.87	915.005			212.79	-297.525					904.682	64.275	220.746	398.495	223.818	0	246.538	0	-680.864	-64.275	-658.144	-64.275	22.72	0	102.894	89.32	603.99	0	37.852	25.96
	0.472222	133.814	2161.68	2.684	154.03	672.75	902.025	22.716	0	538.936	-1259.65	-111.098	-2161.68	-650.034	-902.025	1330.44	398.555	594.622	94.74	1006.09	123.155			-324.354	-275.4					912.236	9.655	138.574	27.22	485.698	0	162.702	0	-426.538	-9.655	-749.534	-9.655	-322.996	0	429.55	247.175	578.054	0	562.99	1218.85
	0.472917	342.626	1094.78	38.288	295.48	661.182	559.68	371.932	116.325	318.556	-535.095	29.306	-978.45	-289.25	-443.355	840.706	1555.68	669.003	44.775	627.656	6.085			-213.05	-1549.6					704.608	6	33.724	413.465	0	628.33	247.23	0	-704.608	622.33	-457.378	-6	247.23	-628.33	445.388	31.805	606.012	141.715	575.96	494.81
	0.473611	301.196	907.3	23.636	197.16	778.358	996.93	51.648	105.435	477.162	89.63	-249.548	-801.865	-726.71	-891.495	802.806	1057.81	1003.27	859.625	276.158	66.51			-526.648	-991.295					597.372	0	104.52	104.08	0	377.72	710.574	0	-597.372	377.72	113.202	0	710.574	-377.72	576.184	304.4	551.23	44.595	142.22	109.16
	0.474306	438.054	1524.59	14.206	547.96	467.348	700.63	15	0	29.294	-823.955	-423.054	-1524.59	-452.348	-700.63	478.274	428.795	133.91	401.405	411.134	306.585			-67.14	-122.21					580.782	0	259.476	0	0	11.925	209.634	0	-580.782	11.925	-371.148	0	209.634	-11.925	329.334	569.425	681.482	208.87	200.492	177.875
	0.475	560.626	1728.13	226.788	183.45	527.268	619.17	349.432	0	-33.358	-1108.96	-211.194	-1728.13	-177.836	-619.17	1053.01	416.18	122.963	483.025	365.67	146.485			-687.342	-269.695					461.26	0	427.008	0	265.28	94.97	775.61	0	-195.98	94.97	314.35	0	510.33	-94.97	390.686	676.565	146.246	596.33	528.708	1205.99
	0.475694	256.874	820.845	201.606	0	846.176	812.105	204.266	90.105	589.302	-8.74	-52.608	-730.74	-641.91	-722	888.238	51.775	217.105	485.48	295.192	310.53			-593.046	258.755					652.438	0	701.336	2033.35	400.31	663.485	456.202	0	-252.128	663.485	-196.236	0	55.892	-663.485	104.326	2269.89	560.218	313.985	513.682	1466.7
	0.476389	578.5	706.12	282.862	0	347.488	829.405	181.334	0	-231.012	123.285	-397.166	-706.12	-166.154	-829.405	494.904	93.545	67.855	829.23	953.798	103.61			458.894	10.065					1341.39	0	1806.91	1887.48	138.516	221.275	186.882	18.915	-1202.87	221.275	-1154.51	18.915	48.366	-202.36	170.94	876.31	616.728	1013.17	76.97	675.58
	0.477083	196.238	434.82	198.014	58.825	289.494	524.62	0	0	93.256	89.8	-196.238	-434.82	-289.494	-524.62	1262.71	82.93	311.777	663.865	1242.37	1226.13			-20.336	1143.2					874.77	309.235	1074.1	1077.77	231.582	54.875	240.608	0	-643.188	-254.36	-634.162	-309.235	9.026	-54.875	439.406	509.305	555.858	2476.03	62.364	500.88
	0.477778	334.334	380.21	317.664	0	560.484	990.88	111.296	0	226.15	610.67	-223.038	-380.21	-449.188	-990.88	783.498	671.36	691.562	792.665	1116.26	1131.37			332.758	460.005					184.09	268.845	1481.19	919.975	127.852	376.085	986.016	0	-56.238	107.24	801.926	-268.845	858.164	-376.085	346.362	1754.07	216.282	2127.93	93.512	404.15
	0.478472	302.818	291.925	252.306	372.22	138.046	359.265	460	0	-164.772	67.34	157.182	-291.925	321.954	-359.265	589.536	717.47	673.025	664.33	1301.75	1026.08			712.214	308.605					59.602	183.805	692.054	1809.74	0	1229.76	584.746	0	-59.602	1045.95	525.144	-183.805	584.746	-1229.76	100.38	1410.46	210.214	58.595	80.106	205.28
	0.479167	71.126	1016.91	113.036	50.315	73.322	49.37	520.41	1	2.196	-967.54	449.284	-1015.91	447.088	-48.37	495.196	451.08	349.16	825.715	1750.96	1237.86			1255.76	786.775					836.202	171.52	1236.59	1136.64	0	848.685	875.504	0	-836.202	677.165	39.302	-171.52	875.504	-848.685	78.952	1293.2	351.268	117.68	114.396	307.1
	0.479861	97.176	334.24	322.922	26.9	149.438	38.395	309.178	0	52.262	-295.845	212.002	-334.24	159.74	-38.395	1028.21	369.735	310.245	164.845	1548.68	1473.64			520.478	1103.91					747.224	70.89	1097.54	1497.58	0	450.28	1322.52	0	-747.224	379.39	575.294	-70.89	1322.52	-450.28	79.894	1080.07	498.814	19.105	130.8	193.565
	0.480556	22.966	514.965	238.726	235.57	85.3	170.025	370.934	0	62.334	-344.94	347.968	-514.965	285.634	-170.025	419.624	566.56	72.3975	602.07	795.586	1268.58			375.962	702.02					667.032	2	1017.35	739.08	0	492.545	356.978	0	-667.032	490.545	-310.054	-2	356.978	-492.545	148.626	1429.32	304.588	0	154.85	983.48
	0.48125	20.67	518.35	470.842	0	0	74.58	256.5	0	-20.67	-443.77	235.83	-518.35	256.5	-74.58	871.088	379.635	38.54	496.065	763.82	813.865			-107.268	434.23					1509.74	0	454.238	932.69	39.34	9.5	343.862	0	-1470.4	9.5	-1165.87	0	304.522	-9.5	257.438	1105.47	459.83	156.025	21.868	947.28
	0.481944	109.552	1248.08	176.46	0	3.6	149.32	438.008	0	-105.952	-1098.76	328.456	-1248.08	434.408	-149.32	509.442	4	55.5775	377.93	638.482	1661.31			129.04	1657.31					1472.94	0	260.66	678.53	11.158	657.2	476.84	0	-1461.78	657.2	-996.096	0	465.682	-657.2	80.808	864.97	648.274	0	709.688	1299.83
	0.482639	20.14	725.52	53.802	0	25.29	2094	75.898	159.15	5.15	1368.48	55.758	-566.37	50.608	-1934.85	432.444	0	13.8275	87.34	288.136	2151.85			-144.308	2151.85					1047.52	0	544.854	1403.61	197.302	228.735	342.222	240.345	-850.222	228.735	-705.302	240.345	144.92	11.61	267.91	1475.83	693.868	30.385	924.426	3755.95
	0.483333	14.814	565.855	84.846	0	40.346	1230.67	8.072	243.055	25.532	664.82	-6.742	-322.8	-32.274	-987.62	639.61	443.11	337.135	0	51.166	1763.39			-588.444	1320.28					162.612	0	319.294	876.655	372.576	86.075	10.608	0	209.964	86.075	-152.004	0	-361.968	-86.075	289.822	474.025	501.05	0	682.368	1641.89
	0.484028	35.814	1029.26	4.6	0	82.476	964.985	168.052	0	46.662	-64.275	132.238	-1029.26	85.576	-964.985	856.284	0	99.16	116.72	520.114	1878.95			-336.17	1878.95					141.812	458.78	239.922	426.22	169.698	3	196.872	0	27.886	-455.78	55.06	-458.78	27.174	-3	605.336	317.78	357.886	72.705	980.952	893.505
	0.484722	9	268.235	0	0	135.784	1446.7	580.75	10.06	126.784	1178.47	571.75	-258.175	444.966	-1436.64	952.306	0	67.22	132.07	302.186	690.63			-650.12	690.63					665.168	1187.25	433.256	853.085	3.47	0	2.8	0	-661.698	-1187.25	-662.368	-1187.25	-0.67	0	455.746	624.805	301.27	353.75	642.352	1072.82
	0.485417	44.088	592.38	0	0	357.656	1813.42	498.584	0	313.568	1221.05	454.496	-592.38	140.928	-1813.42	428.366	142.54	36.175	805.275	592.458	1076.58			164.092	934.04					83.63	612.15	695.092	846.3	36.682	0	19.894	0	-46.948	-612.15	-63.736	-612.15	-16.788	0	206.47	651.555	640.692	394.36	580.242	1024.38
	0.486111	0	70	26.026	0	458.398	978.195	269.33	0	458.398	908.195	269.33	-70	-189.068	-978.195	492.388	231.67	288.135	970.845	271.144	272.075			-221.244	40.405					220.99	921.035	352.304	492.5	0	0	0	0	-220.99	-921.035	-220.99	-921.035	0	0	242.78	677.46	830.27	156.545	485.948	825.78
	0.486806	13.424	0	9.562	16.62	489.374	1213.82	160.008	118.145	475.95	1213.82	146.584	118.145	-329.366	-1095.67	846.086	0	107.395	1166.17	641.974	491.89			-204.112	491.89					240.858	1219.81	203.036	694.395	110.592	3.5	1.4	0	-130.266	-1216.31	-239.458	-1219.81	-109.192	-3.5	61.908	989.165	236.47	371.515	118.478	904.635
	0.4875	73.134	0	22.79	0	322.472	941.28	130.654	0	249.338	941.28	57.52	0	-191.818	-941.28	532.96	214.585	114.763	404.86	109.322	107.635			-423.638	-106.95					462.788	1050.67	532.822	1285.79	304.51	598.09	323.068	0	-158.278	-452.585	-139.72	-1050.67	18.558	-598.09	111.456	345.325	136.452	1364.89	553.516	1019.41
	0.488194	15.38	55.185	10.89	0	210.29	720.36	227.792	0	194.91	665.175	212.412	-55.185	17.502	-720.36	277.254	0	150.615	360.38	207.48	44.005			-69.774	44.005					77.226	618.34	754.114	883.965	542.584	1433.63	6.8	0	465.358	815.295	-70.426	-618.34	-535.784	-1433.63	196.244	879.835	404.194	140.405	710.124	1353.78
	0.488889	17.598	9.55	9.216	1067.69	333.176	589.335	5.2	0	315.578	579.785	-12.398	-9.55	-327.976	-589.335	280.762	200.49	29.305	90.915	533.982	336.515			253.22	136.025					517.554	987.115	661.61	879.94	589.878	580.625	1.078	249.28	72.324	-406.49	-516.476	-737.835	-588.8	-331.345	75.84	276.93	155.632	589.8	208.526	556.655
	0.489583	81.732	44.105	185.4	1021.1	231.38	1012.57	136.128	0	149.648	968.46	54.396	-44.105	-95.252	-1012.57	415.772	203.42	202.093	0	230.312	4.5			-185.46	-198.92					226.496	747.175	1031.85	2099.49	291.044	904.42	9.8	90.51	64.548	157.245	-216.696	-656.665	-281.244	-813.91	167.454	466.26	237.588	231.635	51.016	928.075
	0.490278	19.38	80.36	57.25	257.705	283.526	1415.27	10.4	0	264.146	1334.9	-8.98	-80.36	-273.126	-1415.27	478.394	394.51	472.725	0	344.958	7			-133.436	-387.51					1035.72	335.965	342.954	669.525	518.982	14.08	2.164	129.76	-516.738	-321.885	-1033.56	-206.205	-516.818	115.68	223.3	436.205	415.374	126.07	118.436	541.11
	0.490972	58.558	90.425	388.698	833.12	232.818	1490.56	0.6	78.625	174.26	1400.13	-57.958	-11.8	-232.218	-1411.93	440.634	543.79	782.38	0	448.374	1041.81			7.74	498.015					597.886	902.005	238.184	1664.37	141.85	1233.13	1.8	43.23	-456.036	331.13	-596.086	-858.775	-140.05	-1189.9	104.356	44.745	289.708	177.145	196.602	352.53
	0.491667	87.056	0	541.816	1175.04	0	1884.93	2.8	763.465	-87.056	1884.93	-84.256	763.465	2.8	-1121.47	351.704	838.545	868.607	10.63	843.918	1056.82			492.214	218.27					646.342	893.405	509.472	253	669.402	949.91	14.7	0	23.06	56.505	-631.642	-893.405	-654.702	-949.91	83.444	318.435	143.136	87.88	471.844	595.255
	0.492361	248.614	0	628.278	1023.5	2.4	1306.48	34.276	556.885	-246.214	1306.48	-214.338	556.885	31.876	-749.595	211.058	1583.78	92.3125	149.575	693.826	697.785			482.768	-885.99					691.082	680.28	810.832	123.455	378.87	1161.03	2	0	-312.212	480.745	-689.082	-680.28	-376.87	-1161.03	173.242	1077.38	414.4	355.905	416.028	610.61
	0.493056	630.496	0	677.158	156.585	3.8	1219.93	52.578	283.33	-626.696	1219.93	-577.918	283.33	48.778	-936.6	107.558	1367.93	328.845	0	279.432	99.33			171.874	-1268.61					1151.03	985.56	934.308	122.085	335.7	631.42	28.81	56.775	-815.326	-354.14	-1122.22	-928.785	-306.89	-574.645	231.69	1924.38	729.22	296.4	185.896	358.765
	0.49375	727.944	76.435	628.624	73.925	47.046	643.635	7.324	4.3	-680.898	567.2	-720.62	-72.135	-39.722	-639.335	303.994	1013.09	13.9375	0	708.54	405.435			404.546	-607.65					813.7	1028.49	392.862	183.96	237.804	347.58	233.018	287.375	-575.896	-680.915	-580.682	-741.12	-4.786	-60.205	265.872	1444.97	688.954	110.17	100.37	76.61
	0.494444	705.582	568.635	596.79	0	0	520.87	3.498	275.93	-705.582	-47.765	-702.084	-292.705	3.498	-244.94	584.506	0	164.275	0	78.16	670.475			-506.346	670.475					596.818	851.14	986.746	1388.76	0	373.985	133.142	0	-596.818	-477.155	-463.676	-851.14	133.142	-373.985	489.008	1247	970.954	23.135	326.66	270.305
	0.495139	397.016	711.025	380.606	714.675	0	1286.1	86.776	535.145	-397.016	575.075	-310.24	-175.88	86.776	-750.955	0	140.55	82.3475	280.695	238.034	443			238.034	302.45					197.374	796.265	728.826	1406.19	92.766	38.67	73.842	0	-104.608	-757.595	-123.532	-796.265	-18.924	-38.67	398.818	2080.28	524.206	80.38	314.684	65.09
	0.495833	905.69	1112.46	791.282	421.19	105.688	967.975	493.516	0	-800.002	-144.49	-412.174	-1112.46	387.828	-967.975	277.728	0	27.55	0	311.07	488.185			33.342	488.185					315.596	284.885	537.394	710.16	0	16.5	93.638	0	-315.596	-268.385	-221.958	-284.885	93.638	-16.5	289.252	1223.7	604.282	90.27	135.538	68.87
	0.496528	517.816	772.31	595.972	139.43	549.316	1718.67	814.496	283.05	31.5	946.365	296.68	-489.26	265.18	-1435.62	225.054	164.855	158.76	0	142.868	162.835			-82.186	-2.02					320.984	712.095	157.54	796.99	0	552.11	364.058	0	-320.984	-159.985	43.074	-712.095	364.058	-552.11	321.032	1335.07	184.588	260.625	228.616	626.54
	0.497222	673.622	1893.04	348.292	77.77	327.632	1527.78	125.46	180.61	-345.99	-365.26	-548.162	-1712.43	-202.172	-1347.17	459.656	700.765	170.798	1074.76	773.14	1592.41			313.484	891.65					249.052	1253.54	31.944	342.355	251.346	327.215	54.732	0	2.294	-926.325	-194.32	-1253.54	-196.614	-327.215	200.812	904.655	520.234	25.225	85.122	346.025
	0.497917	873.706	1025.28	241.086	113.965	32.862	1176.39	152.852	60.44	-840.844	151.12	-720.854	-964.835	119.99	-1115.95	427.752	212.39	326.785	7.16	49.05	959.995			-378.702	747.605					447.9	1276.22	466.274	0	63.036	644.94	476.854	0	-384.864	-631.28	28.954	-1276.22	413.818	-644.94	183.924	1147.05	464.228	360.97	119.46	504.87
	0.498611	229.528	114.31	150.182	40.94	367.64	1774.68	393.544	14.5	138.112	1660.37	164.016	-99.81	25.904	-1760.18	497.14	148.98	250.048	0	355.638	339.06			-141.502	190.08					753.022	1167.84	173.992	433.145	314.414	491.195	228.604	0	-438.608	-676.64	-524.418	-1167.84	-85.81	-491.195	266.142	1509.29	505.53	13.545	132.116	89.235
	0.499306	85.354	575.395	142.864	0	138.652	850.28	70.7	1146.63	53.298	274.885	-14.654	571.24	-67.952	296.355	109.198	0	267.785	0	139.902	331.31			30.704	331.31					112.188	1253.09	441.556	1387.74	0	194.36	181.932	0	-112.188	-1058.73	69.744	-1253.09	181.932	-194.36	342.36	1161.29	456.448	124.435	191.616	494.155
	0.5	207.13	596.875	125.3	135.965	248.19	759.03	395.24	1507.39	41.06	162.155	188.11	910.52	147.05	748.365	342.2	0	212.22	0	569.144	536.025			226.944	536.025					590.244	1394.85	713.69	961.635	0	1692.6	250.372	0	-590.244	297.75	-339.872	-1394.85	250.372	-1692.6	95.834	1078.68	198.56	29.845	148.68	766.5
	0.500694	433.908	732.095	244.26	173.325	291.418	1284.71	323.656	447.605	-142.49	552.615	-110.252	-284.49	32.238	-837.105	285.994	471.79	292.243	1988.51	400.77	460.135			114.776	-11.655					509.616	1740.28	454.608	688.385	24.044	1252.12	163.63	54.78	-485.572	-488.155	-345.986	-1685.5	139.586	-1197.34	109.462	741.53	439.892	172.955	76.428	430.88
	0.501389	405.58	58.59	309.97	55.995	216.494	777.075	51.064	521.21	-189.086	718.485	-354.516	462.62	-165.43	-255.865	682.224	36.46	178.31	2151.72	426.964	188.57			-255.26	152.11					197.362	901.195	14.524	51.37	37.886	786.505	136.958	62.14	-159.476	-114.69	-60.404	-839.055	99.072	-724.365	132.592	120.79	230.45	370.255	48.892	347.075
	0.502083	460.094	76.04	512.108	392.42	183.584	701.395	30.358	665.93	-276.51	625.355	-429.736	589.89	-153.226	-35.465	619.834	120.415	69.475	995.895	78.686	81.04			-541.148	-39.375					143.862	1090.42	74.71	54.465	0	660.57	0	0	-143.862	-429.855	-143.862	-1090.42	0	-660.57	194.902	969.54	380.008	67.135	177.732	223.94
	0.502778	418.248	72.88	191.858	277.925	9.6	1220.52	52.656	1089.08	-408.648	1147.64	-365.592	1016.2	43.056	-131.445	338.578	0	100.147	863.86	278.296	317.55			-60.282	317.55					46.166	1131.15	7.4	247.69	0	498.215	197.004	0	-46.166	-632.94	150.838	-1131.15	197.004	-498.215	296.592	374.49	587.62	849.385	98.482	74.495
	0.503472	843.304	18	56.116	0	91.45	1349.34	276.728	505.355	-751.854	1331.34	-566.576	487.355	185.278	-843.985	46.98	274.57	248.963	1395.7	308.866	0			261.886	-274.57					181.176	1381.25	43.246	449.415	0	373.985	3.446	188.555	-181.176	-1007.26	-177.73	-1192.69	3.446	-185.43	417.218	432.945	384.998	597.96	36.216	543.305
	0.504167	439.778	71.205	35.166	13	683.778	1087.8	126.008	51.5	244	1016.59	-313.77	-19.705	-557.77	-1036.3	0	48.705	171.25	860.355	320.302	0			320.302	-48.705					646.622	771.075	196.582	1127.73	0	496.45	0	0	-646.622	-274.625	-646.622	-771.075	0	-496.45	352.62	867.275	127.54	409.77	14.37	614.31
	0.504861	185.094	395.465	59.852	31.325	178.878	1373.67	83.402	0	-6.216	978.21	-101.692	-395.465	-95.476	-1373.67	61.554	0	38.3375	925.91	138.11	0			76.556	0					247.248	434.59	145.924	1742.8	0	291.665	0	0	-247.248	-142.925	-247.248	-434.59	0	-291.665	445.226	1199.2	137.644	722.405	384.29	0
	0.505556	231.388	298.185	274.652	0	561.482	777.105	1.8	0	330.094	478.92	-229.588	-298.185	-559.682	-777.105	385.432	253.61	23.52	1195.3	819.256	375.615			433.824	122.005					586.288	522.535	100.642	1499.17	0	92.335	186.288	0	-586.288	-430.2	-400	-522.535	186.288	-92.335	283.22	814.39	346.288	296.105	195.72	36.515
	0.50625	178.916	1044.3	800.836	110.95	571.478	1171.66	0	0	392.562	127.37	-178.916	-1044.3	-571.478	-1171.66	85.31	0	34.5425	1262.64	590.596	187.9			505.286	187.9					403.156	711.86	336.954	790.245	0	79.59	84.892	0	-403.156	-632.27	-318.264	-711.86	84.892	-79.59	282.928	371.155	199.212	536.935	163.504	4
	0.506944	332.66	821.645	264.896	85.29	501.55	1235.53	0	0	168.89	413.88	-332.66	-821.645	-501.55	-1235.53	721.674	78.605	24.49	852.32	1064.38	241.82			342.704	163.215					147.286	2158.43	709.152	1519.99	0	385.575	237.51	0	-147.286	-1772.86	90.224	-2158.43	237.51	-385.575	474.626	379.425	439.704	561.89	180.04	0
	0.507639	341.13	807.14	8.166	69.53	454.456	1020.15	2.924	0	113.326	213.015	-338.206	-807.14	-451.532	-1020.15	413.918	488.705	9.905	484.455	829.578	522.035			415.66	33.33					84.736	2033.96	637.162	1413.03	251.396	38.75	78.204	51.5	166.66	-1995.21	-6.532	-1982.46	-173.192	12.75	508.822	700.425	226.712	193.41	195.99	227.31
	0.508333	821.738	532.14	20.68	34.215	439.74	1329.78	1	0	-381.998	797.635	-820.738	-532.14	-438.74	-1329.78	138.588	678.245	13.3175	767.745	545.662	1248.76			407.074	570.515					606.11	2235.3	602.714	1405.19	360.39	142.93	194.714	0	-245.72	-2092.36	-411.396	-2235.3	-165.676	-142.93	202.176	285.27	546.796	164.68	5.2	154.96
	0.509028	584.416	495.615	158.7	0	260.91	1214.89	2.562	0	-323.506	719.28	-581.854	-495.615	-258.348	-1214.89	450.398	856.845	208.67	285.285	466.594	27.95			16.196	-828.895					416.366	1175.27	698.978	1162.97	493.574	271.955	0	0	77.208	-903.31	-416.366	-1175.27	-493.574	-271.955	190.302	182.95	617.99	53.41	82.094	64.1
	0.509722	434.904	19.165	374.608	0	92.604	1581.13	0	659.175	-342.3	1561.97	-434.904	640.01	-92.604	-921.96	814.664	18.5	489.283	1538.78	231.042	0			-583.622	-18.5					268.294	1434.75	400.554	1699.57	314.646	69.415	114.67	322.9	46.352	-1365.34	-153.624	-1111.85	-199.976	253.485	98.63	570.055	583.242	206.475	76.568	0
	0.510417	792.3	387.01	382.506	0	268.708	1174.09	146.23	0	-523.592	787.075	-646.07	-387.01	-122.478	-1174.09	390.252	0	86.785	1246.51	213.526	0			-176.726	0					289.314	1309.58	1184.01	1418.09	242.924	1170.43	583.782	122.755	-46.39	-139.145	294.468	-1186.82	340.858	-1047.68	80.462	312.455	1104.85	486.54	6.706	0
	0.511111	866.806	582.835	553.31	132.01	206.742	563.715	289.42	0	-660.064	-19.12	-577.386	-582.835	82.678	-563.715	328.888	523.375	455.702	348.415	95.37	2.5			-233.518	-520.875					279.864	1625.57	1388.78	793.22	370.074	1573.15	155.024	0	90.21	-52.41	-124.84	-1625.57	-215.05	-1573.15	130.556	119.175	1005.11	2803.7	0.2	21.4
	0.511806	1484.63	0	458.256	0	5.234	449.77	145.354	0	-1479.39	449.77	-1339.27	0	140.12	-449.77	234.618	658.895	115.065	197.62	101.912	0			-132.706	-658.895					232.284	1475.24	442.276	2257.54	872.476	1032.8	52.086	0	640.192	-442.445	-180.198	-1475.24	-820.39	-1032.8	440.086	134.17	853.07	1287.38	82.602	54.5
	0.5125	679.094	57.9	201.792	125.79	171.816	880.94	511.472	0	-507.278	823.04	-167.622	-57.9	339.656	-880.94	682.046	350.075	156.757	272.415	237.418	0			-444.628	-350.075					122.3	938.185	279.724	1138.91	1897.21	816.875	5.936	0	1774.91	-121.31	-116.364	-938.185	-1891.28	-816.875	540.802	152.115	576.578	1394.29	134.712	0
	0.513194	1083.88	11.5	425.636	268.37	48.694	537.89	227.524	0	-1035.18	526.39	-856.354	-11.5	178.83	-537.89	691.678	0	472.22	740.935	550.07	270.755			-141.608	270.755					294.942	2297.6	266.934	943.365	581.22	313.34	9.036	0	286.278	-1984.26	-285.906	-2297.6	-572.184	-313.34	293.534	212.02	556.138	254.05	38.426	439.365
	0.513889	343.112	476.52	594.126	107.845	24.414	581.885	197.566	0	-318.698	105.365	-145.546	-476.52	173.152	-581.885	344.272	97.135	161.29	280.305	292.032	0			-52.24	-97.135					134.452	1429.47	727.402	660.22	135.606	128.795	334.814	0	1.154	-1300.68	200.362	-1429.47	199.208	-128.795	64.698	128.855	175.48	251.34	336.67	150.9
	0.514583	353.598	0	765.994	0	37.016	439.17	285.154	0	-316.582	439.17	-68.444	0	248.138	-439.17	311.258	0	185.282	757.13	310.75	0			-0.508	0					683.434	268.645	497.002	1270.82	280.398	30.11	31.596	204.21	-403.036	-238.535	-651.838	-64.435	-248.802	174.1	166.288	177.83	380.674	666.77	132.754	1663.88
	0.515278	398.322	0	384.972	0	256.558	452.93	6.616	0	-141.764	452.93	-391.706	0	-249.942	-452.93	603.78	122.56	318.705	166.395	248.316	0			-355.464	-122.56					278.502	1127.41	405.932	1212.3	26.25	391.71	37.672	0	-252.252	-735.705	-240.83	-1127.41	11.422	-391.71	14.382	0	329.342	598.81	142.342	627.405
	0.515972	129.492	89.97	144.422	0	349.218	805.43	3.794	268.475	219.726	715.46	-125.698	178.505	-345.424	-536.955	792.398	0	59.845	1.805	393.564	0			-398.834	0					602.788	119.705	121.484	1129.96	39.304	1020.43	0	0	-563.484	900.73	-602.788	-119.705	-39.304	-1020.43	0	0	135.328	69.155	153.27	510.895
	0.516667	30.846	0	407.334	20.5	12.4	1497.62	90.964	996.275	-18.446	1497.62	60.118	996.275	78.564	-501.35	546.398	17.925	270.525	136.215	245.05	423.415			-301.348	405.49					594.426	1171.75	594.428	936.235	88.47	2075.22	171.506	190.735	-505.956	903.465	-422.92	-981.015	83.036	-1884.48	44.384	428.805	230.84	228.34	38.214	223.76
	0.517361	47.53	0	193.716	0	18.984	1878.45	347.994	121.15	-28.546	1878.45	300.464	121.15	329.01	-1757.3	856.686	9.81	215.54	28.04	363.072	1072.21			-493.614	1062.4					857.524	848.575	462.95	1754.03	60.322	262	144.368	0	-797.202	-586.575	-713.156	-848.575	84.046	-262	0	232.9	511.312	312.955	179.97	1
	0.518056	324.208	0	195.628	422.085	0	1273.57	427.098	254.005	-324.208	1273.57	102.89	254.005	427.098	-1019.56	590.568	0	340.775	298.53	434.764	86.41			-155.804	86.41					465.42	724.915	255.804	1631.34	1.4	719.175	40.38	0	-464.02	-5.74	-425.04	-724.915	38.98	-719.175	0	0	596.014	1050.17	348.138	78.26
	0.51875	471.428	0	330.318	932.575	59.774	697.15	27.594	488.13	-411.654	697.15	-443.834	488.13	-32.18	-209.02	193.036	352.27	201.488	0	419.79	148.78			226.754	-203.49					500.698	579.23	210.662	1071.96	0.4	793.445	0	78.515	-500.298	214.215	-500.698	-500.715	-0.4	-714.93	97.556	27	343.316	730.305	35.75	161.99
	0.519444	574.692	0	299.332	1330.52	202.124	302.63	28.96	243.985	-372.568	302.63	-545.732	243.985	-173.164	-58.645	58.738	0	564.415	155.565	527.188	0			468.45	0					939.35	898.98	239.084	665.61	437.27	45.095	34.574	0	-502.08	-853.885	-904.776	-898.98	-402.696	-45.095	106.596	22.3	179.6	56.02	291.816	105.52
	0.520139	570.728	0	315.806	1402.61	206.082	98.825	16.444	0	-364.646	98.825	-554.284	0	-189.638	-98.825	301.992	250.79	737.173	150.495	381.928	0			79.936	-250.79					1305.05	850.855	147.402	491.615	28.866	146.79	0	0	-1276.19	-704.065	-1305.05	-850.855	-28.866	-146.79	0	511.255	179.03	326.57	360.85	164.265
	0.520833	1385.36	20.155	202.248	959.255	177.028	1	101.054	0	-1208.33	-19.155	-1284.3	-20.155	-75.974	-1	792.692	91.91	290.77	42.95	158.19	0			-634.502	-91.91					629.652	857.165	98.334	579.03	70.818	34.535	32.156	94.9	-558.834	-822.63	-597.496	-762.265	-38.662	60.365	7.2	155.715	11.108	145.54	231.21	249.585
	0.521528	1105.74	0	216.728	1059.25	204.642	106.295	208.81	365.74	-901.098	106.295	-896.93	365.74	4.168	259.445	923.77	428.72	130.248	179.64	137.7	316.69			-786.07	-112.03					828.398	778.485	130.938	776.58	101.314	0	8.886	0	-727.084	-778.485	-819.512	-778.485	-92.428	0	128.986	174.185	119.272	228.3	283.12	74.875
	0.522222	771.114	0	532.126	317.86	166.264	31.025	204.034	821.73	-604.85	31.025	-567.08	821.73	37.77	790.705	878.012	838.665	151.07	893.95	63.872	0			-814.14	-838.665					1269.47	79.815	266.12	889.19	85.004	0	2.6	0	-1184.46	-79.815	-1266.87	-79.815	-82.404	0	87.804	203.11	356.914	154.58	432.446	302.475
	0.522917	897.636	30.325	521.438	545.205	328.724	88.645	117.474	2	-568.912	58.32	-780.162	-28.325	-211.25	-86.645	783.334	2064.76	177.21	0	11.448	0			-771.886	-2064.76					968.37	429.775	740.604	919.135	41.494	0	200.172	0	-926.876	-429.775	-768.198	-429.775	158.678	0	178.48	208.36	220.33	72.175	647.22	176.935
	0.523611	502.948	453.67	219.182	297.77	1297.35	16.28	248.136	0	794.4	-437.39	-254.812	-453.67	-1049.21	-16.28	809.114	882.625	234.798	0	390.16	725.59			-418.954	-157.035					1385.49	269.2	396.814	986.405	247.72	59.71	84.682	0	-1137.77	-209.49	-1300.81	-269.2	-163.038	-59.71	177.928	346.56	409.89	81.905	513.386	92.545
	0.524306	451.67	919.435	209.8	184.53	380.996	154.17	968.766	58.42	-70.674	-765.265	517.096	-861.015	587.77	-95.75	645.78	267.435	579.535	399.705	421.856	801.85			-223.924	534.415					1016.85	706.76	0.632	677.615	12.334	177.945	66.642	7.5	-1004.52	-528.815	-950.21	-699.26	54.308	-170.445	173.812	76.085	291.042	191.13	554.626	450.54
	0.525	453.888	399.86	57.696	430.375	363.518	44.565	754.616	0	-90.37	-355.295	300.728	-399.86	391.098	-44.565	114.514	1308.07	545.46	0	588.65	112.58			474.136	-1195.48					147.668	110.57	155.088	1138.88	230.052	446.225	580.652	0	82.384	335.655	432.984	-110.57	350.6	-446.225	607.284	0	261.832	186.36	452.548	5.5
	0.525694	391.822	1330.69	17.8	119.07	79.126	41.815	435.612	0	-312.696	-1288.88	43.79	-1330.69	356.486	-41.815	43.108	500.285	320.84	0	134.954	807.335			91.846	307.05					279.182	9.3	205.944	1228.97	0	0	167.134	0	-279.182	-9.3	-112.048	-9.3	167.134	0	85.35	116.16	353.216	567.195	575.564	387.735
	0.526389	673.326	320.23	201.73	6.5	412.64	76.97	267.796	51.09	-260.686	-243.26	-405.53	-269.14	-144.844	-25.88	200.44	519.19	870.395	0	308.474	136.635			108.034	-382.555					90.844	14.575	215.36	584.235	96.176	837.505	37.814	0	5.332	822.93	-53.03	-14.575	-58.362	-837.505	2.8	7.02	291.602	818.39	360.496	143.585
	0.527083	793.398	209.585	110.204	295.855	329.212	75.395	322.948	0	-464.186	-134.19	-470.45	-209.585	-6.264	-75.395	242.43	1157.07	1255.74	128.03	601.524	0			359.094	-1157.07					80.8	180.24	96.206	543.99	0	459.395	50.246	0	-80.8	279.155	-30.554	-180.24	50.246	-459.395	111.51	253.54	408.388	233.245	568.652	194.195
	0.527778	939.146	263.895	153.012	468.66	76.74	569.365	308.986	25.96	-862.406	305.47	-630.16	-237.935	232.246	-543.405	448.9	834.005	1107.29	306.54	350.944	0			-97.956	-834.005					120.766	126.3	21.414	604.445	118.236	865.41	119.87	0	-2.53	739.11	-0.896	-126.3	1.634	-865.41	207.978	47.045	403.208	3	320.966	1
	0.528472	503.398	316.33	190.354	438.745	95.532	138.785	112.306	184.37	-407.866	-177.545	-391.092	-131.96	16.774	45.585	934.96	402.875	850.66	0	616.59	254.375			-318.37	-148.5					176.736	291.425	17.596	552.935	0	1739.07	224.798	0	-176.736	1447.64	48.062	-291.425	224.798	-1739.07	0	0	210.376	230.45	454.504	52.855
	0.529167	303.376	28.47	485.106	487.69	25.3	55.615	24.412	128.59	-278.076	27.145	-278.964	100.12	-0.888	72.975	116.242	495.415	490.663	117.34	276.388	3.5			160.146	-491.915					141.89	127.37	314.996	238.695	7.4	1094.14	78.454	132.29	-134.49	966.775	-63.436	4.92	71.054	-961.855	324.994	27.8	62.612	388.47	451.866	135.97
	0.529861	701.81	36.205	265.694	27.81	0	113.08	224.706	0	-701.81	76.875	-477.104	-36.205	224.706	-113.08	426.668	195.965	269.075	0	165.15	1.5			-261.518	-194.465					378.352	31.92	858.17	392.635	345.678	1075.51	36.324	0	-32.674	1043.59	-342.028	-31.92	-309.354	-1075.51	517.168	1005.61	213.346	249.32	235.432	119.94
	0.530556	695.036	0	58.39	45.26	18.75	38.16	214.21	0	-676.286	38.16	-480.826	0	195.46	-38.16	297.386	371.675	323.322	0	382.374	0			84.988	-371.675					449.128	645.87	464.01	1304.33	286.454	808.99	0	0	-162.674	163.12	-449.128	-645.87	-286.454	-808.99	238.964	1260.47	55.448	322.93	75.584	322.635
	0.53125	398.758	28.69	53.14	363.235	3.944	209.735	260.006	0	-394.814	181.045	-138.752	-28.69	256.062	-209.735	274.044	664.09	292.808	0	423.384	6.8			149.34	-657.29					1244.39	1268.15	328.392	998.41	329.694	187.875	0	0	-914.7	-1080.28	-1244.39	-1268.15	-329.694	-187.875	143.396	1460.6	358.384	188.425	355.136	0
	0.531944	914.262	22.225	271.936	285.125	21.208	90.24	684.426	0	-893.054	68.015	-229.836	-22.225	663.218	-90.24	533.384	594.735	473.985	651.815	121.254	0			-412.13	-594.735					667.796	1729.47	800.35	683.465	1076.32	121.22	0	29.5	408.52	-1608.26	-667.796	-1699.97	-1076.32	-91.72	543.386	778.4	194.018	0	166.476	56.185
	0.532639	969.924	82.41	113.322	624.975	67.876	89.595	324.94	10.075	-902.048	7.185	-644.984	-72.335	257.064	-79.52	462.296	1014.27	639.005	272.55	325.5	313.945			-136.796	-700.325					458.1	1682.85	614.554	515.71	487.188	398.875	2.04	0	29.088	-1283.97	-456.06	-1682.85	-485.148	-398.875	435.828	1295.83	0	18.82	349.898	58.825
	0.533333	921.902	173.705	351.722	541.51	223.07	116.625	550.138	285.305	-698.832	-57.08	-371.764	111.6	327.068	168.68	569.11	1050.54	950.013	1502.2	316.316	183.705			-252.794	-866.835					574.914	528.42	760.366	962.365	514.852	400.455	5.2	0	-60.062	-127.965	-569.714	-528.42	-509.652	-400.455	358.564	506.815	85.734	0	295.84	259.9
	0.534028	1012.31	348.58	405.888	359.03	54.374	135.33	342.514	0	-957.932	-213.25	-669.792	-348.58	288.14	-135.33	984.638	1195.61	513.195	850.095	0	1052.18			-984.638	-143.425					222.462	183.47	445.466	1017.88	262.394	1585.02	168.326	0	39.932	1401.55	-54.136	-183.47	-94.068	-1585.02	508.718	798.345	14.25	0	232.828	310.91
	0.534722	739.394	86.04	201.924	0	85.742	667.69	80.012	0	-653.652	581.65	-659.382	-86.04	-5.73	-667.69	601.14	340.35	203.86	1404.28	0	309.39			-601.14	-30.96					684.14	380.96	82.146	723.52	37.878	990.565	166.354	0	-646.262	609.605	-517.786	-380.96	128.476	-990.565	553.698	835.74	81.092	0	123.25	70.16
	0.535417	707.104	6.5	190.464	0	61.52	2185.64	66.11	13.5	-645.584	2179.14	-640.994	7	4.59	-2172.14	122.928	353.465	315.293	32.505	0	169.95			-122.928	-183.515					674.572	41.375	173.102	1028.93	77.238	74.69	0	0	-597.334	33.315	-674.572	-41.375	-77.238	-74.69	422.38	749.1	442.134	0	91.084	0
	0.536111	478.13	0	30.58	4.77	16.688	682.625	1	0	-461.442	682.625	-477.13	0	-15.688	-682.625	289.088	682.01	167.04	113.6	0	1344.66			-289.088	662.65					674.39	59.33	536.578	808.5	20.53	33.605	0	0	-653.86	-25.725	-674.39	-59.33	-20.53	-33.605	235.818	387.685	426.662	0	23.914	0
	0.536806	571.374	0	21.44	0	0.632	348.34	201.864	0	-570.742	348.34	-369.51	0	201.232	-348.34	340.438	512.37	457.762	290.05	429.136	205.91			88.698	-306.46					423.302	369.725	378.082	717.905	96.154	10.5	24.542	0	-327.148	-359.225	-398.76	-369.725	-71.612	-10.5	155.314	199.195	270.082	0	61.018	0
	0.5375	509.71	38.595	245.716	0	83.07	516.24	456.232	0	-426.64	477.645	-53.478	-38.595	373.162	-516.24	87.236	0	319.188	158.835	523.06	246.19			435.824	246.19					346.362	465.515	349.19	720.48	287.192	1	0	0	-59.17	-464.515	-346.362	-465.515	-287.192	-1	56.612	541.03	57.382	0	50.53	0
	0.538194	595.706	60.56	297.848	29	0	315.905	399.036	0	-595.706	255.345	-196.67	-60.56	399.036	-315.905	337.006	726.715	368.262	0	709.896	547.465			372.89	-179.25					287.138	126.135	776	1010.72	153.872	0	0	0	-133.266	-126.135	-287.138	-126.135	-153.872	0	53.282	528.335	10.678	0	345.328	90.425
	0.538889	813.234	57.605	99.274	123.615	122.486	586.6	112.172	657.185	-690.748	528.995	-701.062	599.58	-10.314	70.585	23.496	243.265	497.558	511.89	1048.11	199.66			1024.61	-43.605					902.85	51.235	678.154	965.09	0	6.105	0	0	-902.85	-45.13	-902.85	-51.235	0	-6.105	121.018	509.085	521.146	0	164.662	866.165
	0.539583	767.516	166.09	268.716	626.125	0	540.93	2.8	2534.03	-767.516	374.84	-764.716	2367.93	2.8	1993.1	194.122	785.235	255.555	0	892.064	119.68			697.942	-665.555					905.618	950.3	586.528	128.995	686.69	0	0	0	-218.928	-950.3	-905.618	-950.3	-686.69	0	151.634	698.065	350.762	0	12.42	76.485
	0.540278	847.072	92.775	146.526	155.37	13.244	44.58	37.31	1764.99	-833.828	-48.195	-809.762	1672.21	24.066	1720.41	94.192	1594.83	784.872	0	1603.63	552.015			1509.44	-1042.81					287.694	1700.45	17.132	29.875	235.456	10.69	225.598	24.135	-52.238	-1689.76	-62.096	-1676.32	-9.858	13.445	247.466	1056.91	274.51	388.775	41.178	378.185
	0.540972	598.218	76.84	109.47	0	17.904	0	0	1372.16	-580.314	-76.84	-598.218	1295.32	-17.904	1372.16	21.982	789.745	923.005	0	882.786	0			860.804	-789.745					119.508	3115.22	64.192	578.38	870.102	435.865	0.4	0	750.594	-2679.36	-119.108	-3115.22	-869.702	-435.865	277.022	711.685	342.718	0	89.616	448.065
	0.541667	467.488	249.19	111.266	958.9	0	36.095	0	1223.75	-467.488	-213.095	-467.488	974.56	0	1187.65	138.394	160.9	477.673	0	494.996	0			356.602	-160.9					866.666	1961.37	84.316	240.23	410.322	2.5	62.186	0	-456.344	-1958.87	-804.48	-1961.37	-348.136	-2.5	355.446	596.54	48.368	79.38	65.08	1538.72
	0.542361	621.608	58.29	342.116	973.915	0	14.5	0	1707.48	-621.608	-43.79	-621.608	1649.19	0	1692.98	46.818	197.2	566.102	0	489.638	0			442.82	-197.2					156.178	1363.95	0	1727.33	416.39	6	134.966	0	260.212	-1357.95	-21.212	-1363.95	-281.424	-6	346.602	994.58	162.3	0	45.834	477.18
	0.543056	582.058	149.22	19.518	54.235	0	8.86	0	1353.16	-582.058	-140.36	-582.058	1203.94	0	1344.3	213.186	180.705	615.715	0	345.45	0			132.264	-180.705					222.92	506.435	54.924	769.095	550.75	873.655	172.702	0	327.83	367.22	-50.218	-506.435	-378.048	-873.655	372.058	873.575	66.982	207.105	73.942	72.265
	0.54375	332.37	545.89	28.57	73.075	0	29.275	15.322	912.255	-332.37	-516.615	-317.048	366.365	15.322	882.98	22.588	188.15	192.993	0	324.97	0			302.382	-188.15					334.638	1099.72	98.534	118.905	395.412	2308.84	95.616	0	60.774	1209.12	-239.022	-1099.72	-299.796	-2308.84	214.434	934.97	178.684	182.83	91.918	259.735
	0.544444	332.014	621.635	19.284	0	23.406	0	132.874	614.88	-308.608	-621.635	-199.14	-6.755	109.468	614.88	57.152	112.64	211.62	0	781.06	115.86			723.908	3.22					59.006	1045.42	9.02	974.65	493.48	2617.51	12.702	188.515	434.474	1572.09	-46.304	-856.91	-480.778	-2429	145.29	959.48	23.294	0	167.192	155.94
	0.545139	171.128	811.47	24.682	0	0	129.665	0	467.065	-171.128	-681.805	-171.128	-344.405	0	337.4	84.704	26.575	123.537	533.93	324.368	0			239.664	-26.575					503.354	48.745	29.222	673.205	353.242	3018.46	0	76.035	-150.112	2969.72	-503.354	27.29	-353.242	-2942.43	171.22	1099.69	71.45	113.13	166.572	79.275
	0.545833	70.966	676.18	2.416	255.69	0	59	39.394	340.66	-70.966	-617.18	-31.572	-335.52	39.394	281.66	90.094	238.84	150.34	1420.28	298.358	1.5			208.264	-237.34					97.094	25.59	7.6	26.65	111.182	1131.13	0	0	14.088	1105.55	-97.094	-25.59	-111.182	-1131.13	1.8	1055.88	221.87	393.69	211.002	172.745
	0.546528	506.402	871.545	167.872	262.895	0	77.99	83.98	306.125	-506.402	-793.555	-422.422	-565.42	83.98	228.135	27.168	715.355	373.082	407.115	283.59	0			256.422	-715.355					188.636	105.985	167.254	106.325	113.4	795	189.908	0	-75.236	689.015	1.272	-105.985	76.508	-795	0	1383.01	212.66	286.525	76.17	287.745
	0.547222	491.384	792.25	14.504	51.16	0	45.485	55.91	129.69	-491.384	-746.765	-435.474	-662.56	55.91	84.205	131.968	358.625	243.55	1403.56	498.68	231.45			366.712	-127.175					181.444	0	137.878	312.56	55.454	1054.93	139.2	0	-125.99	1054.93	-42.244	0	83.746	-1054.93	117.428	937.51	125.942	66.98	34.926	325.485
	0.547917	6.082	718.525	32.842	0	18.52	343.53	192.768	76.55	12.438	-374.995	186.686	-641.975	174.248	-266.98	22.266	844.305	588.327	1179.97	289.752	0			267.486	-844.305					765.954	0	147.782	798.66	0	333.185	79.5	0	-765.954	333.185	-686.454	0	79.5	-333.185	250.198	986.485	264.364	0	124.676	248.48
	0.548611	0	685.345	46.894	0	0	82.275	58.878	86.095	0	-603.07	58.878	-599.25	58.878	3.82	661.384	1654.67	47.515	814.41	319.108	233.36			-342.276	-1421.31					391.01	348.89	79.88	736.01	24.686	591.355	39.078	0	-366.324	242.465	-351.932	-348.89	14.392	-591.355	118.528	1385.28	208.662	185.395	71.192	318.22
	0.549306	32.108	803.895	3.644	0	0	0	18.054	0	-32.108	-803.895	-14.054	-803.895	18.054	0	733.454	482.75	29.715	308.425	387.494	0			-345.96	-482.75					466.85	575.975	278.352	787.88	0	307.69	0	235.075	-466.85	-268.285	-466.85	-340.9	0	-72.615	184.746	1002.95	548.422	0	0	479.09
	0.55	0	1104.65	0	0	115.138	0	0	0	115.138	-1104.65	0	-1104.65	-115.138	0	858.906	718.415	59.82	1556.63	226.454	0			-632.452	-718.415					427.056	971.465	117.98	657.06	0	100.245	16.062	1343.73	-427.056	-871.22	-410.994	372.27	16.062	1243.49	9.248	631.205	379.142	0	150.226	262.125
	0.550694	22.806	617.87	0	0	286.316	116.39	29.338	51	263.51	-501.48	6.532	-566.87	-256.978	-65.39	44.154	650.97	260.93	313.925	411.37	0			367.216	-650.97					78.384	46.3	37.072	1033.66	34.684	74.06	144.328	1141.15	-43.7	27.76	65.944	1094.85	109.644	1067.09	111.134	1316.09	491.366	0	102.794	384.825
	0.551389	12.6	223.465	0	0	10.05	152.135	2.8	711.49	-2.55	-71.33	-9.8	488.025	-7.25	559.355	57.08	695.39	176.562	308.32	637.81	0			580.73	-695.39					59.758	372.565	0	272.535	51.142	607.375	209.198	854.465	-8.616	234.81	149.44	481.9	158.056	247.09	104.082	1293.84	388.102	0	15.512	155.24
	0.552083	23.15	556.6	0	0	27.46	9.96	43.204	1111.38	4.31	-546.64	20.054	554.78	15.744	1101.42	101.39	375.81	98.175	0	780.552	77.365			679.162	-298.445					728.508	79.17	168.678	1.5	25.02	956.885	425.076	2318.5	-703.488	877.715	-303.432	2239.33	400.056	1361.62	614.364	814.005	404.358	266.72	311.278	253.055
	0.552778	0	425.04	10.14	0	232.576	92.115	14.028	223.13	232.576	-332.925	14.028	-201.91	-218.548	131.015	42.35	562.325	193.435	164.085	803.07	0			760.72	-562.325					360.506	26.77	344.65	151.465	52.19	345.345	127.812	642.13	-308.316	318.575	-232.694	615.36	75.622	296.785	179.512	1289.84	270.414	54.425	303.002	12.175
	0.553472	23.69	613.365	0	0	16.69	305.325	82.886	88.355	-7	-308.04	59.196	-525.01	66.196	-216.97	65.272	202.065	256.897	510.35	524.184	0			458.912	-202.065					93.576	0	281.94	344.79	97.27	451.57	429.262	681.78	3.694	451.57	335.686	681.78	331.992	230.21	65.098	1103.51	450.664	0	136.718	28.565
	0.554167	0	633.27	42.804	11	313.856	1173.84	0	521.065	313.856	540.565	0	-112.205	-313.856	-652.77	104.618	238.81	236.205	0	513.66	0			409.042	-238.81					66.49	0	511.238	0	162.56	974.25	53.096	1041.21	96.07	974.25	-13.394	1041.21	-109.464	66.96	245.45	1533.06	363.554	148.375	307.674	51.6
	0.554861	0	496.03	0	87.945	24.244	382.7	0	704.47	24.244	-113.33	0	208.44	-24.244	321.77	479.038	304.87	39.1825	0	900.52	0			421.482	-304.87					341.146	905.635	253.486	6.44	527.846	0	238.56	2251.97	186.7	-905.635	-102.586	1346.34	-289.286	2251.97	280.422	869.28	391.848	314.7	185.786	95.345
	0.555556	0	787.55	0	0	0.4	1531.67	212.258	758.63	0.4	744.125	212.258	-28.92	211.858	-773.045	370.252	0	171.02	0	573.15	0			202.898	0					367.152	417.12	93.454	617.05	115.756	0	167.216	978.86	-251.396	-417.12	-199.936	561.74	51.46	978.86	194.314	1025.65	433.742	0	262.876	58.94
	0.55625	0	79.265	0	0	3.28	1008.35	349.43	528.54	3.28	929.085	349.43	449.275	346.15	-479.81	150.16	0	60.3925	33.24	651.338	0			501.178	0					464.088	977.86	432.512	107.5	15.766	48.32	28.152	177.215	-448.322	-929.54	-435.936	-800.645	12.386	128.895	17.818	843.14	467.784	0	62.614	216.795
	0.556944	19.178	340.205	17.204	0	0	136.62	26.258	64.98	-19.178	-203.585	7.08	-275.225	26.258	-71.64	407.15	264.745	168.123	166.425	1185.85	0			778.704	-264.745					1274.76	1141.21	310.182	1104.84	2.8	0	832.722	158.925	-1271.96	-1141.21	-442.034	-982.29	829.922	158.925	345.904	799.66	888.012	109.55	32.75	244.64
	0.557639	0	751.09	0	0	0	0	65.626	107.835	0	-751.09	65.626	-643.255	65.626	107.835	810.368	56.945	205.22	0	719.712	0			-90.656	-56.945					522.166	498.37	652.694	1289.78	203.536	28.23	687.506	215.71	-318.63	-470.14	165.34	-282.66	483.97	187.48	223.504	806.45	474.99	36.69	13.894	125.375
	0.558333	0	925.5	0	74.405	43.81	264.66	187.42	0	43.81	-660.84	187.42	-925.5	143.61	-264.66	139.516	311.29	406.845	507.765	164.006	0			24.49	-311.29					395.05	699.76	816.162	345.405	299.454	0	563.074	588.15	-95.596	-699.76	168.024	-111.61	263.62	588.15	131.322	814.555	623.252	77.205	125.786	86.32
	0.559028	15.364	1729.11	12.876	0	90.904	607.375	292.976	537.315	75.54	-1121.73	277.612	-1191.79	202.072	-70.06	594.438	416.09	127.81	962.985	421.088	0			-173.35	-416.09					433.634	269.375	482.674	179.88	0	202.48	335.312	1033.67	-433.634	-66.895	-98.322	764.3	335.312	831.195	95.1	760.8	424.328	52.06	26.92	382.69
	0.559722	12.222	1576.02	0	31.755	301.494	324.165	540.014	853.465	289.272	-1251.85	527.792	-722.55	238.52	529.3	1347.2	275.66	9.65	1259.76	172.256	396.025			-1174.94	120.365					312.408	1196.09	15.842	489.77	0	0	166.608	458.725	-312.408	-1196.09	-145.8	-737.365	166.608	458.725	63.52	366.255	208.782	91.67	42.74	542.04
	0.560417	0	1305.18	0	0	2	544.265	335.372	392.41	2	-760.92	335.372	-912.775	333.372	-151.855	198.798	375.36	0	506.65	357.568	0			158.77	-375.36					176.144	12.97	53.19	500.965	6.352	260.54	764.508	393.045	-169.792	247.57	588.364	380.075	758.156	132.505	17.992	856.44	158.798	709.68	26.596	520.12
	0.561111	42.176	1579.05	0	0	0	597.03	180.576	466.575	-42.176	-982.02	138.4	-1112.47	180.576	-130.455	339.964	577.095	98.5475	329.45	324.014	0			-15.95	-577.095					224.418	0	333.206	385.73	7.076	93.995	889.982	0	-217.342	93.995	665.564	0	882.906	-93.995	0.2	1206.7	193.838	256.6	7	206.41
	0.561806	0	1662.18	0	65.035	25.344	508.985	363.23	947.1	25.344	-1153.19	363.23	-715.08	337.886	438.115	93.55	248.605	194.465	785.92	154.706	27.735			61.156	-220.87					13.6	28.715	816.34	1230.41	0.6	0	765.55	0	-13	-28.715	751.95	-28.715	764.95	0	4.2	1237.9	138.104	617.455	0	1247.55
	0.5625	0	1286.67	0	0	90.906	97.3	169.008	733.075	90.906	-1189.38	169.008	-553.6	78.102	635.775	365.02	151.705	791.79	463.33	690.132	0			325.112	-151.705					7.6	0	457.81	1013.38	130.054	0	874.254	0	122.454	0	866.654	0	744.2	0	109.316	707.11	381.124	420.99	0	380.825
	0.563194	16.802	667.72	0.2	114.175	0	16.125	244.306	492.925	-16.802	-651.595	227.504	-174.795	244.306	476.8	496.698	0	109.87	1754.97	1662.16	0			1165.46	0					152.646	0	332.976	950.69	0	1064.03	835.3	197.035	-152.646	1064.03	682.654	197.035	835.3	-866.99	31.744	593.645	336.818	286.895	0	1020.38
	0.563889	0	925.95	0	689.54	1	26.81	183.532	15.51	1	-899.14	183.532	-910.44	182.532	-11.3	378.594	128.655	57.67	2584.25	1064.14	0			685.548	-128.655					450.154	215.15	405.3	978.155	0	279.27	469.55	138.93	-450.154	64.12	19.396	-76.22	469.55	-140.34	132.1	9.975	239.174	281.165	88.908	355.96
	0.564583	0	103.415	0	0	0	8.14	661.65	843.785	0	-95.275	661.65	740.37	661.65	835.645	152.682	721.08	1089.84	1655.81	442.374	0			289.692	-721.08					580.576	139.51	167.63	306.63	0	1254.78	314.926	0	-580.576	1115.27	-265.65	-139.51	314.926	-1254.78	0	80.845	39.142	421.28	89.836	208.005
	0.565278	33.894	4.95	56.922	40.85	0	116.185	753.43	3.24	-33.894	111.235	719.536	-1.71	753.43	-112.945	95.14	675.16	91.2975	576.14	435.74	0			340.6	-675.16					615.022	117.205	153.822	1415.94	0	757.58	472.252	0	-615.022	640.375	-142.77	-117.205	472.252	-757.58	1	795.905	15.73	14.5	147.248	423.455
	0.565972	0	0	88.33	0	0	437.32	852.228	430.155	0	437.32	852.228	430.155	852.228	-7.165	120.862	51.74	74.2	990.075	897.668	0			776.806	-51.74					366.12	0	1.8	912.35	62.97	9	226.44	77.01	-303.15	9	-139.68	77.01	163.47	68.01	0	89.13	80.248	763.485	71.92	1114.82
	0.566667	0	3.5	140.886	0	0	60.855	164.152	123.38	0	57.355	164.152	119.88	164.152	62.525	96.148	1050.09	100.718	1440.39	746.268	0			650.12	-1050.09					257.842	0	63.458	796.665	41.746	30.365	344.054	1477.97	-216.096	30.365	86.212	1477.97	302.308	1447.61	337.672	121.67	205.136	548.48	134.018	1030.56
	0.567361	0	3.605	24.45	0	0	46.1	278.704	166.74	0	42.495	278.704	163.135	278.704	120.64	176.454	1037.25	0	2287.08	375.836	0			199.382	-1037.25					316.288	0	68.32	251.905	21.738	44.705	431.63	1846.51	-294.55	44.705	115.342	1846.51	409.892	1801.8	604.346	75.54	320.048	582.96	16.7	298.345
	0.568056	0	8.56	27.332	0	0	0	295.284	7.5	0	-8.56	295.284	-1.06	295.284	7.5	174.826	47	95.525	1078.57	363.772	193.105			188.946	146.105					107.938	0	201.144	546.24	0	281.405	68.48	597.34	-107.938	281.405	-39.458	597.34	68.48	315.935	264.678	132.54	176.048	672.915	0	318.72
	0.56875	39.72	114.46	0	0	82.676	0	108.178	2	42.956	-114.46	68.458	-112.46	25.502	2	211.728	0	393.548	238.84	286.08	0			74.352	0					552.594	177.84	333.812	364.98	0	606.955	575.122	546.02	-552.594	429.115	22.528	368.18	575.122	-60.935	162.91	828.895	88.53	375.88	62.64	141.73
	0.569444	4.57	0	700.476	0	54.014	0	11.816	45.02	49.444	0	7.246	45.02	-42.198	45.02	196.106	240.65	271.33	814.67	333.14	0			137.034	-240.65					358.492	1370.52	269.596	424.045	7.8	529.555	257.802	685.13	-350.692	-840.965	-100.69	-685.39	250.002	155.575	340.644	406.19	257.83	480.01	0	21
	0.570139	0	233.845	259.82	0	22.432	167.13	23.508	13.5	22.432	-66.715	23.508	-220.345	1.076	-153.63	547.452	0	514.915	2055.14	572.738	0			25.286	0					435.242	1251.62	73.842	20.795	91.902	50.83	1026.03	247.905	-343.34	-1200.8	590.79	-1003.72	934.13	197.075	158.418	894.85	197.098	439.405	48.246	366.86
	0.570833	54.6	36	360.228	0	419.01	0	17.036	524.73	364.41	-36	-37.564	488.73	-401.974	524.73	590.372	0	1099.14	894.415	282.362	0			-308.01	0					724.512	1443.2	198.486	333.595	0	787.67	747.544	399.47	-724.512	-655.535	23.032	-1043.73	747.544	-388.2	290.542	611.685	75.51	378.77	0	763.045
	0.571528	32.86	106.61	95.06	0	201.974	76.06	21.242	1593.83	169.114	-30.55	-11.618	1487.22	-180.732	1517.77	685.562	68.545	125.763	652.02	407.74	0			-277.822	-68.545					777.97	1351.66	912.91	127.09	0	1491.78	218.442	1413.62	-777.97	140.115	-559.528	61.96	218.442	-78.155	167.912	738.75	376.072	517.575	58.468	1637.26
	0.572222	36.878	67.9	30.82	0	419.622	0	120.57	1555.38	382.744	-67.9	83.692	1487.48	-299.052	1555.38	999.46	0	347.233	907.165	180.912	0			-818.548	0					946.048	1208.26	1055.66	62.94	0	2106.21	51.276	276.38	-946.048	897.955	-894.772	-931.875	51.276	-1829.83	74.696	768.365	643.392	480.32	0	1673.86
	0.572917	33.972	77.405	106.64	22.985	316.39	0	0	1397.57	282.418	-77.405	-33.972	1320.16	-316.39	1397.57	825.64	294.615	188.635	1810.91	154.194	0			-671.446	-294.615					742.038	500.285	719.19	0	0	821	75.898	29.625	-742.038	320.715	-666.14	-470.66	75.898	-791.375	159.952	731.155	228.622	303.09	0	1237.19
	0.573611	52.92	13.585	50.714	0	20.062	334.75	0	1528.13	-32.858	321.165	-52.92	1514.55	-20.062	1193.38	635.794	0	188.803	3096.7	140.53	0			-495.264	0					256.764	238.745	139.528	205.57	91.676	1537.52	87.708	48.595	-165.088	1298.78	-169.056	-190.15	-3.968	-1488.92	210.1	1088.42	1.72	1685.01	38.866	756.915
	0.574306	0	142.81	86.512	0	0	0	24.4	781.57	0	-142.81	24.4	638.76	24.4	781.57	478.268	0	342.76	130.015	261.716	0			-216.552	0					409.236	129.215	347.876	1224.53	147.114	1105.78	78.626	0	-262.122	976.56	-330.61	-129.215	-68.488	-1105.78	207.776	789.07	143.806	1248.88	53.992	820.29
	0.575	0	40.06	97.924	0	3.6	0	0	670.5	3.6	-40.06	0	630.44	-3.6	670.5	103.588	532.805	487.267	948.925	240.992	0			137.404	-532.805					737.91	1278.65	495.706	361.415	593.706	611.025	5.28	721.21	-144.204	-667.625	-732.63	-557.44	-588.426	110.185	121.126	753.195	208.266	626.49	36.034	1103.85
	0.575694	0	2.235	8.326	0	20.532	0	0	772.45	20.532	-2.235	0	770.215	-20.532	772.45	115.562	650.985	857.6	19.895	58.594	303.19			-56.968	-347.795					868.124	334.4	436.808	596.715	55.96	1014.5	204.412	31.83	-812.164	680.1	-663.712	-302.57	148.452	-982.67	32.062	1021.12	85.386	846.615	50.072	737.81
	0.576389	0	78.285	16.606	0	64.054	0	0	613.76	64.054	-78.285	0	535.475	-64.054	613.76	298.628	240.585	851.202	175.255	231.488	841.015			-67.14	600.43					37.73	271.025	719.054	512.74	43.446	919.075	0.6	9.62	5.716	648.05	-37.13	-261.405	-42.846	-909.455	563.616	920.46	166.292	1005.85	62.354	178.535
	0.577083	0	22.545	59.146	0	40.63	0	0	792.48	40.63	-22.545	0	769.935	-40.63	792.48	80.436	813.735	699.535	0	145.14	485.185			64.704	-328.55					14.566	1345.4	1137.56	961.89	140.774	294.13	169.99	0	126.208	-1051.27	155.424	-1345.4	29.216	-294.13	386.214	1008.1	87.132	1230.52	54.122	281.56
	0.577778	0	22.715	100.736	0	0	0	0	1088.83	0	-22.715	0	1066.12	0	1088.83	112.612	0	767.278	687.825	106.75	763.72			-5.862	763.72					0	811.875	302.086	44.12	78.036	3.5	279.6	52.09	78.036	-808.375	279.6	-759.785	201.564	48.59	183.264	734.92	148.012	1202.76	23.25	402.005
	0.578472	0	506.965	377.404	460.165	0	0	2.2	1189.2	0	-506.965	2.2	682.235	2.2	1189.2	629.716	0	727.44	1266.4	473.784	109.745			-155.932	109.745					25.828	2379.07	466.904	265.705	10.478	70.565	210.844	57.605	-15.35	-2308.51	185.016	-2321.47	200.366	-12.96	371.51	511.51	205.196	1189.19	85.93	231.33
	0.579167	50.24	1286.18	147.19	909.2	52.116	0	0	217.22	1.876	-1286.18	-50.24	-1068.96	-52.116	217.22	925.236	596.525	507.973	347.77	388.546	739.935			-536.69	143.41					0	1578.78	671.862	503.7	0	204.7	842.186	2.5	0	-1374.08	842.186	-1576.28	842.186	-202.2	173.278	455.285	233.086	2680	353.814	290.695
	0.579861	22.896	1220.39	0	1309.49	533.4	0	0	0	510.504	-1220.39	-22.896	-1220.39	-533.4	0	673.17	0	434.623	44.095	425.886	0			-247.284	0					75.31	855.63	739.548	0	52.004	434.395	1101.25	108.93	-23.306	-421.235	1025.94	-746.7	1049.25	-325.465	191.878	828.225	67.2	2431.88	35.12	136.795
	0.580556	0	409.11	14.646	573.35	438.87	0	20.524	0	438.87	-409.11	20.524	-409.11	-418.346	0	1250.78	0	985.188	0	228.584	0			-1022.2	0					355.322	1700.22	677.844	0	103.188	10.77	767.676	884.79	-252.134	-1689.45	412.354	-815.43	664.488	874.02	429.216	380.835	83.53	1992.87	0	65.15
	0.58125	22.528	106.04	19.912	1164.58	241.262	0	0	2	218.734	-106.04	-22.528	-104.04	-241.262	2	681.55	146.915	276.447	250.875	687.476	0			5.926	-146.915					289.096	2010.52	281.288	0	263.748	48.75	958.496	622.555	-25.348	-1961.77	669.4	-1387.96	694.748	573.805	176.232	1000.34	0	1696.91	58.546	181.095
	0.581944	0	961.28	19.536	894.86	221.794	0	40.6	0	221.794	-961.28	40.6	-961.28	-181.194	0	117.334	0	25.955	273.115	275.246	0			157.912	0					1011.15	757.88	412.908	186.085	144.16	0	623.576	430.58	-866.99	-757.88	-387.574	-327.3	479.416	430.58	246.562	326.445	43.374	1901.23	25.224	359.625
	0.582639	0	368.335	21.008	945.795	73.586	0	1.8	0	73.586	-368.335	1.8	-368.335	-71.786	0	359.342	0	890.335	131.86	608.884	0			249.542	0					808.338	1228.65	150.208	0	128.266	506.865	1786.89	16.59	-680.072	-721.79	978.552	-1212.07	1658.62	-490.275	258.976	216.02	66.956	699.995	65.64	253.535
	0.583333	0	148.005	46.308	884.37	29.302	0	0	0	29.302	-148.005	0	-148.005	-29.302	0	385.98	369.08	587.53	216.955	147.798	0			-238.182	-369.08					895.752	2003.49	132.566	0	371.196	0	2124.8	0	-524.556	-2003.49	1229.05	-2003.49	1753.6	0	181.566	33.685	0	1077.94	58.802	554.415
	0.584028	0	15.915	87.928	179.48	103.554	0	137.03	0	103.554	-15.915	137.03	-15.915	33.476	0	344.398	0	454.205	0	289.576	878.77			-54.822	878.77					1136.1	848.155	302.842	0	202.332	0	1734.92	318.165	-933.77	-848.155	598.818	-529.99	1532.59	318.165	650.384	112.97	19.91	955	38.526	256.31
	0.584722	0	0	441.896	77.9	61.026	0	0	0	61.026	0	0	0	-61.026	0	361.078	1018.9	749.47	0	99.642	610.865			-261.436	-408.035					1445	702.675	511.6	484.005	172.834	0	1281.69	94.24	-1272.17	-702.675	-163.308	-608.435	1108.86	94.24	674.828	125.67	0	503.715	39.592	91.215
	0.585417	19.646	0	128.454	83.155	130.336	0	13.478	0	110.69	0	-6.168	0	-116.858	0	24.234	1578.55	135.377	0	75.72	248.51			51.486	-1330.04					992.296	1287.11	583.992	374.02	190.68	509.58	522.248	34.42	-801.616	-777.525	-470.048	-1252.68	331.568	-475.16	463.358	136.34	0	401.41	86.01	0
	0.586111	29.886	0	6.406	191.82	0	116.95	75.78	1	-29.886	116.95	45.894	1	75.78	-115.95	240.97	292.735	233.22	0	62.512	193.735			-178.458	-99					903.274	211.02	721.626	68.265	611.208	300.355	554.146	0	-292.066	89.335	-349.128	-211.02	-57.062	-300.355	332.496	77.22	0.2	427.11	264.946	159.275
	0.586806	18.606	0	46.572	0	32.986	0	33.432	0	14.38	0	14.826	0	0.446	0	613.198	126.2	100.748	0	372.474	114.83			-240.724	-11.37					1169.73	51.92	553.684	470.185	240.404	353.58	380.706	0	-929.324	301.66	-789.022	-51.92	140.302	-353.58	585.814	2	0	320.37	15.472	0
	0.5875	8.812	0	48.45	60.865	4.708	0	39.29	0	-4.104	0	30.478	0	34.582	0	539.772	47.76	169.23	847.115	290.91	0			-248.862	-47.76					1046.84	386.89	284.43	388.345	465.162	504.17	607.404	1262.14	-581.674	117.28	-439.432	875.25	142.242	757.97	973.766	8.06	0	291.255	139.956	0
	0.588194	33.762	0	3.2	0	0	0	111.576	0	-33.762	0	77.814	0	111.576	0	572.372	406.74	196.458	77.14	306.868	161.525			-265.504	-245.215					992.948	1198.03	838.29	43.945	290.394	750.205	122.724	1321.82	-702.554	-447.82	-870.224	123.79	-167.67	571.61	1022.68	0	19.358	389.48	90.03	0
	0.588889	20.924	0	0	79.945	4.6	0	11.982	0	-16.324	0	-8.942	0	7.382	0	350.226	740.365	301.793	106.615	85.306	1022.44			-264.92	282.075					948.41	554.195	503.608	271.77	1376.87	1398.78	165.692	521.67	428.464	844.58	-782.718	-32.525	-1211.18	-877.105	819.144	1211.89	23.462	1022.96	118.228	193.565
	0.589583	16.802	0	117.758	120.44	11.812	0	85.066	0	-4.99	0	68.264	0	73.254	0	2.4	1330.47	184.863	16.77	308.468	164.17			306.068	-1166.3					1461.47	65.04	149.084	0	1326.21	1003.26	316.558	1774.79	-135.258	938.225	-1144.91	1709.75	-1009.65	771.525	480.98	548.605	24.44	2130.18	91.028	0
	0.590278	383.664	0	12.988	111.12	0	0	58.754	0	-383.664	0	-324.91	0	58.754	0	7.344	1184.59	283.72	0	575.92	905.88			568.576	-278.71					1595.65	1888.69	397.258	0	377.376	1134.98	210.39	898.145	-1218.27	-753.71	-1385.26	-990.55	-166.986	-236.84	278.974	719.615	1.8	1725.25	0	110.475
	0.590972	16.604	0	66.976	329.47	43.436	0	0	0	26.832	0	-16.604	0	-43.436	0	0	847.81	493.6	0	539.682	405.83			539.682	-441.98					713.576	1472.46	1126.8	0	614.478	277.735	528.338	1982.5	-99.098	-1194.73	-185.238	510.035	-86.14	1704.76	505.262	310.195	263.992	707.64	64.022	52.5
	0.591667	20.258	0	62.192	369.51	21.2	463.73	48.454	901.21	0.942	463.73	28.196	901.21	27.254	437.48	286.938	1148.69	833.202	1043.85	374.384	0			87.446	-1148.69					501.844	1801.76	489.026	43.885	261.45	146.96	300.074	1329.72	-240.394	-1654.8	-201.77	-472.035	38.624	1182.76	547.954	538.41	81.422	281.085	126.326	0
	0.592361	421.442	0	439.274	613.03	41.102	340.505	367.888	94.795	-380.34	340.505	-53.554	94.795	326.786	-245.71	448.77	1318.21	634.952	344.445	422.682	0			-26.088	-1318.21					465.752	1911.53	509.302	293.645	29.332	202.915	15.026	1019.41	-436.42	-1708.62	-450.726	-892.12	-14.306	816.495	516.632	299.665	296.15	432.65	46.964	120.83
	0.593056	2	0	9.016	252.7	223.73	0	29.628	105.145	221.73	0	27.628	105.145	-194.102	105.145	529.882	858.14	111.27	0	296.738	0			-233.144	-858.14					825.908	1300.93	137.042	213.135	4.39	852.605	121.454	628.575	-821.518	-448.33	-704.454	-672.36	117.064	-224.03	667.526	223.82	104.732	330.785	292.144	70.005
	0.59375	43.422	99.49	53.834	770.47	147.738	214.46	14.306	0	104.316	114.97	-29.116	-99.49	-133.432	-214.46	340.07	1177.61	325.41	1	9.224	0			-330.846	-1177.61					446.068	48.735	0	169.06	232.734	339.84	145.892	887.915	-213.334	291.105	-300.176	839.18	-86.842	548.075	670.144	43.57	165.036	367.05	323.494	71.29
	0.594444	3.4	117.255	88.946	763.915	16.676	0	0	1.5	13.276	-117.255	-3.4	-115.755	-16.676	1.5	18.85	780.425	130.005	340.365	801.974	0			783.124	-780.425					786.14	134.025	15.758	0	239.308	142.29	84.274	845.195	-546.832	8.265	-701.866	711.17	-155.034	702.905	704.604	43.65	14.028	619.06	310.874	56.82
	0.595139	27.284	0	75.532	309.51	2.4	6	0	0	-24.884	6	-27.284	0	-2.4	-6	186.106	866.725	256.885	0	124.792	0			-61.314	-866.725					1881.92	5	684.84	0	887.824	75.535	167.782	782.795	-994.1	70.535	-1714.14	777.795	-720.042	707.26	1067.82	31.975	129.346	461.59	132.274	144.41
	0.595833	17.226	369.125	157.184	171.135	244.894	0	6.384	459.515	227.668	-369.125	-10.842	90.39	-238.51	459.515	543.924	832.43	418.545	0	561.544	18			17.62	-814.43					766.84	340.94	511.304	19.835	997.504	56.395	279.734	371.935	230.664	-284.545	-487.106	30.995	-717.77	315.54	840.3	0	38.734	141.995	71.31	0
	0.596528	42.004	684.83	77.746	9	160.74	0	0	0	118.736	-684.83	-42.004	-684.83	-160.74	0	539.792	660.32	787.893	0	365.714	40.315			-174.078	-620.005					886.71	412.605	727.676	50.31	564.322	245.77	42.552	802.35	-322.388	-166.835	-844.158	389.745	-521.77	556.58	503.59	104.435	37.252	449.575	0	0
	0.597222	69.334	13	26.624	68.07	253.146	0	14.512	0	183.812	-13	-54.822	-13	-238.634	0	157.428	434.42	416.603	0	139.272	0			-18.156	-434.42					303.228	1029.89	220.828	0	262.6	129.185	219.392	464.27	-40.628	-900.71	-83.836	-565.625	-43.208	335.085	312.394	35.59	6.2	884.425	57.256	0
	0.597917	0	0	0	16.69	85.47	0	0	0	85.47	0	0	0	-85.47	0	197.07	588.06	320.837	0	294.476	759.98			97.406	171.92					409.834	444.655	226.394	87.69	236.794	133.02	212.408	407.285	-173.04	-311.635	-197.426	-37.37	-24.386	274.265	724.208	170.115	10.4	222.25	42.42	0
	0.598611	80.058	0	35.356	0	26.142	93.985	73.76	0	-53.916	93.985	-6.298	0	47.618	-93.985	1.8	64.39	671.415	198.025	366.312	1049.97			364.512	985.58					466.44	47.995	39.61	0	874.982	236.69	159.71	603.255	408.542	188.695	-306.73	555.26	-715.272	366.565	976.348	108.73	94.252	239.61	14.188	0
	0.599306	343.654	0	11.014	5.5	259.15	1.5	18.492	0	-84.504	1.5	-325.162	0	-240.658	-1.5	54.254	91.355	256.91	670.77	207.658	357.215			153.404	265.86					122.99	474.155	390.64	206.645	529.94	406.225	126.594	457.44	406.95	-67.93	3.604	-16.715	-403.346	51.215	1113.24	56.445	30.118	603.56	50.436	0
	0.6	23.282	0	2.828	29.945	82.742	0	0	0	59.46	0	-23.282	0	-82.742	0	76.056	41.785	2.5	433.065	151.58	0			75.524	-41.785					376.328	1046.79	268.336	113.475	688.324	1845.51	864.15	404.09	311.996	798.715	487.822	-642.7	175.826	-1441.42	873.752	45.435	35.524	86.22	11.542	0
	0.600694	64.988	0	119.548	106.635	104.586	0	11.148	0	39.598	0	-53.84	0	-93.438	0	96.232	127.66	51.2075	1375	0	713.06			-96.232	585.4					518.904	214.41	206.09	13.865	223.99	753.675	257.004	370.05	-294.914	539.265	-261.9	155.64	33.014	-383.625	1125.83	23.77	76.486	382.605	35.132	585.03
	0.601389	5.688	0	33.362	12.5	250.184	154.515	27.84	94.055	244.496	154.515	22.152	94.055	-222.344	-60.46	1069.04	31.82	34.3625	944.07	0	241.42			-1069.04	209.6					653.658	1330.51	121.67	0	133.718	106.355	437.986	1077.71	-519.94	-1224.15	-215.672	-252.79	304.268	971.36	734.128	573.245	109.886	36.14	334.716	272.99
	0.602083	0	0	22.078	7	183.386	553.255	40.064	0	183.386	553.255	40.064	0	-143.322	-553.255	377.354	37.15	128.88	1103.24	0	57.62			-377.354	20.47					468.378	605.755	208.19	0	414.856	622.97	916.152	896.62	-53.522	17.215	447.774	290.865	501.296	273.65	635.96	764.335	87.668	778.91	50.94	126.385
	0.602778	45.944	0	360.35	8.14	0	559.33	3.672	0	-45.944	559.33	-42.272	0	3.672	-559.33	579.474	335.665	117.19	86.765	82.644	0			-496.83	-335.665					324.208	1375.57	130.792	195.05	847.034	623.65	604.712	938.485	522.826	-751.92	280.504	-437.085	-242.322	314.835	294.644	1081.64	402.292	226.21	146.698	202.295
	0.603472	0	0	52	0	0	658.63	0	0	0	658.63	0	0	0	-658.63	836.39	34.865	3.1625	0	1	0			-835.39	-34.865					588.126	1480.55	526.718	99.665	614.2	45.105	579.892	1266.76	26.074	-1435.44	-8.234	-213.79	-34.308	1221.65	509.526	1427.45	63.64	606.765	158.026	509.69
	0.604167	0	0	79.056	248.76	0	568.645	4.02	0	0	568.645	4.02	0	4.02	-568.645	461.284	39.26	106.873	350.72	0	66.925			-461.284	27.665					545.318	632.935	193.936	78.185	495.902	572.395	348.722	978.765	-49.416	-60.54	-196.596	345.83	-147.18	406.37	630.064	563.145	186.584	237.53	75.078	575.905
	0.604861	0	79.82	80.054	218.385	308.654	901.835	0	0	308.654	822.015	0	-79.82	-308.654	-901.835	226.9	48.5	148.667	74.955	358.222	0			131.322	-48.5					611.254	1224.82	453.552	261.83	884.014	565.42	1073.03	1247.45	272.76	-659.395	461.778	22.635	189.018	682.03	567.076	458.13	83.872	0	154.27	177.135
	0.605556	17.106	0	102.87	241.985	7.642	729.165	224.656	79.42	-9.464	729.165	207.55	79.42	217.014	-649.745	263.936	24	55.5975	0	717.93	0			453.994	-24					1536.52	81.085	50.24	0	405.036	30.155	509.374	1018.55	-1131.49	-50.93	-1027.15	937.47	104.338	988.4	795.592	133.665	280.432	285.34	0	180.175
	0.60625	59.394	32.13	258.094	282.645	11.188	1440.59	169	0	-48.206	1408.46	109.606	-32.13	157.812	-1440.59	244.7	103.805	70.465	0	410.168	0			165.468	-103.805					1147.39	344.83	42.658	381.965	525.656	109.445	812.224	228.23	-621.73	-235.385	-335.162	-116.6	286.568	118.785	720.316	57.9	370.378	313.745	7.414	512.04
	0.606944	0	0	614.914	645.155	457.388	1382.82	37.606	934.91	457.388	1382.82	37.606	934.91	-419.782	-447.905	300.864	308.53	82.9375	314.065	73.958	30.48			-226.906	-278.05					455.22	907.165	0	616.08	463.208	949.73	755.208	1195.44	7.988	42.565	299.988	288.28	292	245.715	500.058	605.22	387.582	66.87	0	351.905
	0.607639	27.31	0	471.218	629.325	210.18	691.625	0	1537.83	182.87	691.625	-27.31	1537.83	-210.18	846.205	760.75	212.67	398.91	0	290.13	465.795			-470.62	253.125					348.178	642.585	156.35	181.665	874.604	1369.85	1015.32	87.24	526.426	727.26	667.142	-555.345	140.716	-1282.61	257.374	807.19	363.942	458.95	23.994	863.91
	0.608333	0	87.34	1215.07	927.215	564.936	162.105	142.23	1768.52	564.936	74.765	142.23	1681.18	-422.706	1606.41	817.498	68.42	537.195	0	211.312	593.815			-606.186	525.395					546.524	87.615	113.064	300.505	303.126	998.005	156.488	47.88	-243.398	910.39	-390.036	-39.735	-146.638	-950.125	1135.87	479.28	78.508	233.565	234.798	846.32
	0.609028	0	0	704.12	842.1	243.87	31.295	477.27	2839.41	243.87	31.295	477.27	2839.41	233.4	2808.11	757.326	233.605	219.335	0	189.7	0			-567.626	-233.605					261.272	413.68	71.994	290.065	645.508	2026.87	540.24	7	384.236	1613.19	278.968	-406.68	-105.268	-2019.87	476.432	551.85	422.398	853.78	206.678	363.015
	0.609722	87.982	0	660.02	631.07	376.886	154.87	306.588	2746.28	288.904	154.87	218.606	2746.28	-70.298	2591.41	586.474	67.475	1247.09	0	194.638	0			-391.836	-67.475					537.498	424.925	65.114	666.185	953.312	2172.32	613.012	0	415.814	1747.39	75.514	-424.925	-340.3	-2172.32	605.362	760.33	182.746	163.12	60.466	454.95
	0.610417	15	139.8	997.032	859.575	173.37	23.57	314.752	1970.05	158.37	-116.23	299.752	1830.25	141.382	1946.48	0	2	1194.8	0	116.702	234.355			116.702	232.355					269.022	503.08	0	992.355	1809.81	1206.07	47.424	0	1540.79	702.99	-221.598	-503.08	-1762.39	-1206.07	704.11	301.51	777.03	53.29	41.538	122.42
	0.611111	0	4.69	765.902	631.795	207.526	21.71	259.822	1961.69	207.526	17.02	259.822	1957	52.296	1939.98	116.674	5.59	456.038	0	97.826	263.1			-18.848	257.51					52.622	233.555	67.788	614.71	1837.94	1201.28	597.744	41.91	1785.32	967.725	545.122	-191.645	-1240.2	-1159.37	481.194	316.095	580.19	182.74	0	17
	0.611806	33.016	121.31	903.67	106.855	464.438	17.105	451.848	702.115	431.422	-104.205	418.832	580.805	-12.59	685.01	493.736	7.825	1125.75	113.525	493.744	274.17			0.008	266.345					71.48	1679.33	49.996	930.65	1400.54	1640.59	588.564	13.62	1329.06	-38.74	517.084	-1665.71	-811.98	-1626.97	160.932	878.06	926.714	400.84	0	0
	0.6125	89.72	0	862.406	576.875	187.744	143.445	148.28	618.62	98.024	143.445	58.56	618.62	-39.464	475.175	117.718	2.12	1329.88	7.21	0	0			-117.718	-2.12					58.792	379.095	187.216	17.065	650.964	2159.08	361.48	95.975	592.172	1779.98	302.688	-283.12	-289.484	-2063.11	556.978	938.03	667.958	463.095	0	0
	0.613194	71.748	0	485.776	555.75	392.98	0	390.162	1519.37	321.232	0	318.414	1519.37	-2.818	1519.37	77.154	1.5	757.668	383.685	3.794	0			-73.36	-1.5					28.432	1401.21	112.286	519.345	845.28	468.335	681.656	0	816.848	-932.88	653.224	-1401.21	-163.624	-468.335	538.616	387.285	568.624	651.93	0	83.955
	0.613889	33.294	0	661.642	722.33	216.59	174.61	234.172	1031.11	183.296	174.61	200.878	1031.11	17.582	856.5	205.514	1276.61	1294.49	0	73.016	0			-132.498	-1276.61					243.144	1236.45	56.172	0	750.736	1305.26	450.516	0	507.592	68.805	207.372	-1236.45	-300.22	-1305.26	394.362	1099.45	244.658	344.31	61.638	28.445
	0.614583	62.452	0	295.77	176.595	682.398	7	359.764	1422.97	619.946	7	297.312	1422.97	-322.634	1415.97	0	742.67	847.717	164.355	282.074	0			282.074	-742.67					0	1351.69	325.25	0	499.338	1924.86	347.746	0	499.338	573.165	347.746	-1351.69	-151.592	-1924.86	277.688	1641.46	455.302	318.8	40.036	42.46
	0.615278	0	0	342.162	146.745	320.348	0	24.312	2161.27	320.348	0	24.312	2161.27	-296.036	2161.27	59.912	539.52	381.007	0	155.766	0			95.854	-539.52					77.236	1423.45	600.19	0	726.944	729.65	537.494	0	649.708	-693.805	460.258	-1423.45	-189.45	-729.65	507.852	1509.02	154.764	440.635	31.754	41.825
	0.615972	26.496	0	81.898	617.35	1065.26	0	21.054	1285	1038.76	0	-5.442	1285	-1044.2	1285	123.58	718.88	102.588	0	437.198	0			313.618	-718.88					697.728	1481.98	167.854	0	966.648	633.97	385.436	0	268.92	-848.015	-312.292	-1481.98	-581.212	-633.97	692.866	891.42	194.914	64.43	3.93	59.955
	0.616667	35.098	0	240.782	437.925	865.252	0	314.546	1635.83	830.154	0	279.448	1635.83	-550.706	1635.83	0	1252.4	570.83	0	395.748	220.92			395.748	-1031.48					621.816	1386.54	136.29	229.205	446.132	424.17	178.364	0	-175.684	-962.365	-443.452	-1386.54	-267.768	-424.17	828.214	1792.73	137.13	0	47.396	51.52
	0.617361	100.678	0	224.05	182.355	244.236	0	144.52	533.505	143.558	0	43.842	533.505	-99.716	533.505	82.98	1353.42	540.688	0	435.816	0			352.836	-1353.42					349.698	1672.67	41.466	0	660.814	2237.24	643.696	0	311.116	564.57	293.998	-1672.67	-17.118	-2237.24	711.25	149.765	23.052	0	125.586	0
	0.618056	70.612	0	102.32	71.215	99.612	0	74.326	558.06	29	0	3.714	558.06	-25.286	558.06	0	1903.7	175.477	0	262.294	0			262.294	-1903.7					506.898	1540.56	71.958	0	303.348	1435.03	735.002	423.42	-203.55	-105.535	228.104	-1117.14	431.654	-1011.61	726.784	693.785	212.504	419.555	21.19	201.15
	0.61875	910.468	0	1068.09	2.5	183.756	0	91.352	1493.95	-726.712	0	-819.116	1493.95	-92.404	1493.95	0	139.905	490.827	0	710.91	0			710.91	-139.905					709.688	1317.77	733.312	0	28.966	1148.58	973.122	685.51	-680.722	-169.195	263.434	-632.26	944.156	-463.065	411.618	456.74	307.522	243.92	51.676	0
	0.619444	295.57	7.09	819.028	83.57	308.358	0	618.484	1223.46	12.788	-7.09	322.914	1216.38	310.126	1223.46	0	64.065	200.192	0	398.614	0			398.614	-64.065					440.754	809.49	465.328	492.03	0	1084.62	926.148	472.335	-440.754	275.125	485.394	-337.155	926.148	-612.28	830.868	629.87	134.262	117.26	100.042	0
	0.620139	260.984	0	606.558	0	4.6	0	307.638	1377.17	-256.384	0	46.654	1377.17	303.038	1377.17	0	35.28	406.022	0	335.516	0			335.516	-35.28					405.064	1698.35	124.868	548.405	0	393.455	494.97	46.245	-405.064	-1304.89	89.906	-1652.1	494.97	-347.21	596.836	304.11	208.954	62.47	234.876	0
	0.620833	126.6	0	611.284	15.275	33.63	0	151.93	2801.68	-92.97	0	25.33	2801.68	118.3	2801.68	1089.54	443.66	132.93	0	704.166	0			-385.376	-443.66					589.268	2598.97	40.938	0	0	49.785	1716.03	88.605	-589.268	-2549.19	1126.76	-2510.37	1716.03	38.82	722.216	774.59	88.214	236.265	66.4	56.975
	0.621528	228.338	0	553.794	26.9	0	0	221.156	4034.82	-228.338	0	-7.182	4034.82	221.156	4034.82	876.692	1264.12	83.08	0	748.26	0			-128.432	-1264.12					1079.65	249.48	39.59	0	0	442.625	338.96	502.435	-1079.65	193.145	-740.692	252.955	338.96	59.81	696.654	1050.75	44.878	28.725	212.498	0
	0.622222	77.158	153.47	216.44	355.215	77.336	38.15	349.602	2455.07	0.178	-115.32	272.444	2301.6	272.266	2416.92	969.156	1116.7	413.577	0	438.048	0			-531.108	-1116.7					267.898	1632.09	19.62	1096.23	55.366	1071.81	59.428	2369.97	-212.532	-560.28	-208.47	737.885	4.062	1298.16	581.104	745.31	144.846	137.38	147.416	0
	0.622917	29.402	0	388.74	801.315	125.692	0	39.866	1246.42	96.29	0	10.464	1246.42	-85.826	1246.42	830.388	777.87	141.007	5	219.528	0			-610.86	-777.87					388.192	775.44	9.772	2031.28	41.42	480.48	80.962	3184.03	-346.772	-294.96	-307.23	2408.59	39.542	2703.55	402.574	575.385	278.146	30.155	159.406	0
	0.623611	0	0	527.386	305.95	62.802	0	0	1623.42	62.802	0	0	1623.42	-62.802	1623.42	916.174	38.58	122.243	139.465	420.846	0			-495.328	-38.58					482.478	657.195	8.548	1400.72	364.042	1475.83	227.102	173.75	-118.436	818.63	-255.376	-483.445	-136.94	-1302.08	466.104	134.38	192.798	0	297.074	0
	0.624306	18.238	0	333.764	161.75	1.02	147.715	66.488	1394.19	-17.218	147.715	48.25	1394.19	65.468	1246.48	152.206	248.43	101.165	0	325.044	0			172.838	-248.43					75.908	787.115	97.448	959.855	286.59	401.085	183.554	1379.32	210.682	-386.03	107.646	592.205	-103.036	978.235	199.834	45.64	183.904	0	360.04	0
	0.625	39.876	0	67.828	491.3	62.532	439.17	84.502	1987.46	22.656	439.17	44.626	1987.46	21.97	1548.29	93.356	711.13	267.577	15.34	253.796	0.5			160.44	-710.63					501.41	921.075	191.484	769.06	569.984	140.99	229.258	1194.99	68.574	-780.085	-272.152	273.92	-340.726	1054	407.294	294.31	385.922	0	478.694	0
	0.625694	31.506	0	35.194	306.635	157.812	142.405	12.018	1361.31	126.306	142.405	-19.488	1361.31	-145.794	1218.9	277.202	1099.33	36.3925	9.5	411.876	0			134.674	-1099.33					269.428	471.985	67.264	533.38	322.35	339.785	697.588	450.115	52.922	-132.2	428.16	-21.87	375.238	110.33	283.002	264.37	760.564	0	218.48	0
	0.626389	0	0	32.798	955.765	62.462	0	172.814	338.755	62.462	0	172.814	338.755	110.352	338.755	990.998	1450.49	239.565	0	312.304	0			-678.694	-1450.49					635.426	69.905	51.618	419.835	118.324	1014.46	568.77	921.945	-517.102	944.555	-66.656	852.04	450.446	-92.515	285.396	15.85	705.608	71.975	253.446	0
	0.627083	143.032	0	84.474	524.21	269.776	0	74	353.055	126.744	0	-69.032	353.055	-195.776	353.055	697.548	1455.87	1006.4	0	737.018	0			39.47	-1455.87					524.948	82.475	100.75	1270.94	226.95	1045.85	795.222	496.445	-297.998	963.375	270.274	413.97	568.272	-549.405	143.274	238.26	650.84	0	159.034	0
	0.627778	140.828	0	153.73	683.02	84.43	0	170.068	636.895	-56.398	0	29.24	636.895	85.638	636.895	504.768	1035.46	479.055	0	286.566	0			-218.202	-1035.46					767.988	23.52	121.016	1498.12	519.81	1361.35	445.33	144.485	-248.178	1337.83	-322.658	120.965	-74.48	-1216.86	130.896	58.24	557.824	127.37	144.608	79.115
	0.628472	156.664	0	8.774	503.86	30.2	0	271.376	318.8	-126.464	0	114.712	318.8	241.176	318.8	71.064	1115.07	338.98	0	398.996	3.5			327.932	-1111.57					255.364	0	80.874	1370.43	341.262	549.15	761.394	40.04	85.898	549.15	506.03	40.04	420.132	-509.11	50.398	572.62	492.354	0	127.858	0
	0.629167	0	0	30.28	781.625	613.34	0	429.294	86.95	613.34	0	429.294	86.95	-184.046	86.95	170.516	6.5	602.308	0	151.632	0			-18.884	-6.5					35.31	0	675.86	1137.17	720.928	898.41	1288.42	218.725	685.618	898.41	1253.11	218.725	567.488	-679.685	249.814	193.73	260.106	0	30.126	662.485
	0.629861	189.794	0	364.642	684.445	102.28	0	396.132	310.705	-87.514	0	206.338	310.705	293.852	310.705	384.766	128.135	25.74	95.925	456.996	401.895			72.23	273.76					80.768	0	121.406	214.685	445.188	1711.09	1044.81	304.25	364.42	1711.09	964.042	304.25	599.622	-1406.84	306.84	273.39	117.536	273.125	51.064	126.34
	0.630556	226.926	0	314.212	478.665	210.218	795.995	382.262	244.025	-16.708	795.995	155.336	244.025	172.044	-551.97	386.764	965.725	454.062	0	77.116	409.585			-309.648	-556.14					47.322	218.62	138.086	860.23	602.648	533.865	732.492	856.955	555.326	315.245	685.17	638.335	129.844	323.09	155.648	251.54	258.632	135.24	126.676	0
	0.63125	282.404	0	180.16	4.47	229.124	1116	77.308	37.235	-53.28	1116	-205.096	37.235	-151.816	-1078.77	491.562	983.71	209.93	0	205.37	12.5			-286.192	-971.21					271.86	0	97.204	725.69	109.056	443.67	437.664	494.78	-162.804	443.67	165.804	494.78	328.608	51.11	249.186	271.13	26.758	0	5.1	0
	0.631944	218.896	149.195	196.568	0	389.044	1038.23	14.002	55.41	170.148	889.035	-204.894	-93.785	-375.042	-982.82	178.96	1327.09	406.355	0	421.998	68.155			243.038	-1258.93					455.584	239.505	441.302	674.74	374.77	342.385	124.614	184.975	-80.814	102.88	-330.97	-54.53	-250.156	-157.41	224.966	124.455	94.706	50.1	144.954	0
	0.632639	163.292	231.255	96.86	13.73	347.93	926.81	158.954	24.09	184.638	695.555	-4.338	-207.165	-188.976	-902.72	61.036	590.85	679.22	113	67.172	0			6.136	-590.85					834.828	20.525	510.562	814.28	170.466	0	114.86	0	-664.362	-20.525	-719.968	-20.525	-55.606	0	358.8	264.405	266.088	0	204.706	0
	0.633333	71.338	129.14	30.95	295.745	524.782	856.19	137.864	64.95	453.444	727.05	66.526	-64.19	-386.918	-791.24	172.788	239.715	7.52	269.185	92.52	0			-80.268	-239.715					315.24	0	151.562	1057.14	169.14	54.595	614.474	6.325	-146.1	54.595	299.234	6.325	445.334	-48.27	14.002	308.17	166.04	95.92	357.728	0
	0.634028	18.072	0	15.934	279.79	640.716	422.82	666.966	152.05	622.644	422.82	648.894	152.05	26.25	-270.77	375.596	734.43	428.043	0	376.838	231.725			1.242	-502.705					594.19	0	308.33	918.925	5.95	422.4	513.432	0	-588.24	422.4	-80.758	0	507.482	-422.4	355.602	536.13	152.36	377.46	177.006	0
	0.634722	188.972	0	91.148	417.51	216.872	125.56	117.344	95.935	27.9	125.56	-71.628	95.935	-99.528	-29.625	361.416	912.03	353.017	1051.84	402.084	93.705			40.668	-818.325					803.34	225.515	402.612	788.23	134.16	0	275.844	0	-669.18	-225.515	-527.496	-225.515	141.684	0	205.508	646.93	73.776	698.66	77.36	0
	0.635417	221.4	0	54.71	679.38	89.12	100.9	64.008	26.32	-132.28	100.9	-157.392	26.32	-25.112	-74.58	713.602	1281.08	8.5575	2085.16	478.432	0			-235.17	-1281.08					852.15	0	427.872	762.56	220.374	74.89	126.952	896.53	-631.776	74.89	-725.198	896.53	-93.422	821.64	444.244	129.985	0	644.475	125.51	0
	0.636111	6.204	0	55.32	201.01	229.664	0	638.216	185.4	223.46	0	632.012	185.4	408.552	185.4	1226.02	1251.81	434.22	1744.5	308.896	88.265			-917.124	-1163.55					294.174	0	191.918	700.455	571.46	155.785	293.976	1405.18	277.286	155.785	-0.198	1405.18	-277.484	1249.4	314.504	845.545	315.726	522.175	112.838	0
	0.636806	22.202	0	1.6	238.315	202.37	31.77	540.87	213.79	180.168	31.77	518.668	213.79	338.5	182.02	684.608	541.49	139.808	493.065	238.32	159.805			-446.288	-381.685					299.43	67.82	110.334	729.805	656.456	453.4	31.838	2442.05	357.026	385.58	-267.592	2374.23	-624.618	1988.65	381.764	813.58	193.222	931.935	182.064	30.97
	0.6375	21.498	0	445.884	729.47	574.986	0	417.734	159.54	553.488	0	396.236	159.54	-157.252	159.54	696.104	224.425	812.053	365.985	362.622	31.51			-333.482	-192.915					338.31	194.755	116.67	1217.21	929.468	1616.55	278.166	643.125	591.158	1421.79	-60.144	448.37	-651.302	-973.42	446.97	482.405	91.492	604.355	273.13	0
	0.638194	474.122	0	695.836	227.09	558.312	0	431.956	124.815	84.19	0	-42.166	124.815	-126.356	124.815	1388.1	163.57	342.373	264.655	509.518	9.67			-878.586	-153.9					354.614	11.885	207.922	865.32	1043.75	271.64	786.996	509.335	689.134	259.755	432.382	497.45	-256.752	237.695	277.896	824.36	524.078	1109.6	126.972	0
	0.638889	451.04	127.005	743.892	61.245	6.894	46.19	482.756	39.67	-444.146	-80.815	31.716	-87.335	475.862	-6.52	1091.21	247.43	221.123	29.28	467.368	0			-623.846	-247.43					1954.12	0	121.534	650.57	97.224	11.855	897.71	422.705	-1856.9	11.855	-1056.41	422.705	800.486	410.85	195.78	244.685	216.454	1073.61	442.716	17.805
	0.639583	342.098	425.48	304.242	32.05	14.382	0	796.048	97.01	-327.716	-425.48	453.95	-328.47	781.666	97.01	1044.24	27.065	546.125	0	248.528	41.44			-795.71	14.375					2666.38	175.755	354.162	779.655	37.25	0	372.25	1614.29	-2629.13	-175.755	-2294.13	1438.53	335	1614.29	244.374	169.36	356.61	830.5	478.642	50.605
	0.640278	532.348	16.89	920.642	17	5.084	0	405.334	183.2	-527.264	-16.89	-127.014	166.31	400.25	183.2	1046.73	427.605	136.47	322.665	998.508	1136.35			-48.222	708.74					1326.36	72.79	158.974	961.63	91.102	0	1201.68	2867.03	-1235.26	-72.79	-124.684	2794.24	1110.58	2867.03	412.52	2.5	660.762	494.805	803.12	56.735
	0.640972	262.874	0	544.128	3.905	13.698	0	519.578	210.135	-249.176	0	256.704	210.135	505.88	210.135	418.972	443.925	624.283	1	866.04	536.685			447.068	92.76					518.576	0	103.866	579.435	243.902	1	683.518	884.565	-274.674	1	164.942	884.565	439.616	883.565	465.79	470.37	624.808	1324.13	223.864	358.19
	0.641667	1032.25	0	353.444	0	4.2	0	312.436	21.525	-1028.05	0	-719.818	21.525	308.236	21.525	577.482	200.75	49.35	0	561.254	933.725			-16.228	732.975					712.586	141.7	176.708	1425.45	464.56	0	191.988	518.265	-248.026	-141.7	-520.598	376.565	-272.572	518.265	147.582	154.25	276.338	1748.04	411.074	171.32
	0.642361	1417.64	0	627.77	11.885	0	0	817.91	29.565	-1417.64	0	-599.73	29.565	817.91	29.565	117.442	0	169.667	301.445	698.904	380.845			581.462	380.845					1400.81	83.47	616.592	1025.71	699.922	0	210.796	652.36	-700.89	-83.47	-1190.02	568.89	-489.126	652.36	327.378	959.435	158.202	724.705	898.748	299.315
	0.643056	816.14	0	1238.95	573.43	1	16.1	507.214	79.815	-815.14	16.1	-308.926	79.815	506.214	63.715	1131.88	154.465	274.205	732.98	838.862	862.51			-293.022	708.045					1864.24	90.33	624.944	594.005	773.25	216.565	573.278	693.5	-1090.99	126.235	-1290.96	603.17	-199.972	476.935	173.154	1015.65	152.484	1505.85	409.244	237.64
	0.64375	1188.18	0	759.662	582.255	69.356	144.975	552.65	287.23	-1118.83	144.975	-635.534	287.23	483.294	142.255	349.514	1071.07	93.0025	611.855	710.652	1353.56			361.138	282.485					2545.34	45.71	231.738	1261.08	873.882	0	662.938	1146.59	-1671.46	-45.71	-1882.4	1100.88	-210.944	1146.59	22.024	366.06	160.662	759.98	38.868	57.875
	0.644444	1446.87	45.5	1116.67	237.355	93.906	21.595	802.214	103.43	-1352.96	-23.905	-644.656	57.93	708.308	81.835	108.066	510.88	129.502	137.5	200.822	742.455			92.756	231.575					2892.73	7.16	21.822	1300.01	1836.36	450.705	274.412	2235.97	-1056.36	443.545	-2618.32	2228.81	-1561.95	1785.26	142.756	209.54	138.418	1357.69	183.728	183.65
	0.645139	945.216	0	884.216	1689.32	261.216	194.035	714.168	247.025	-684	194.035	-231.048	247.025	452.952	52.99	216.348	339.65	231.238	0	231.474	573.665			15.126	234.015					2465.84	11.51	644.876	1005.28	1172.67	314.51	876.87	1705.88	-1293.17	303	-1588.97	1694.37	-295.798	1391.37	227.574	108.25	245.834	953.985	188.42	415.57
	0.645833	543.056	21.5	716.382	1290.88	411.668	971.505	477.218	69.205	-131.388	950.005	-65.838	47.705	65.55	-902.3	296.15	1165.81	105.185	144.96	22.734	72.1			-273.416	-1093.7					3316.65	0	423.59	1072.64	1186.73	0	787.314	1248.66	-2129.92	0	-2529.33	1248.66	-399.414	1248.66	176.176	196.515	340.476	556.745	144.67	295.165
	0.646528	348.194	0	906.81	726.46	277.204	596.48	659.896	88.16	-70.99	596.48	311.702	88.16	382.692	-508.32	3.578	713.73	49.9075	267.51	96.312	641.5			92.734	-72.23					599.776	0	442.894	1299.91	859.07	156.045	1150.55	3456.59	259.294	156.045	550.776	3456.59	291.482	3300.55	85.378	261.53	711.358	586.295	428.858	459.705
	0.647222	41.37	58.27	948.046	591.59	287.334	342.385	854.098	948.355	245.964	284.115	812.728	890.085	566.764	605.97	18.522	958.68	187.778	976.775	2	299.665			-16.522	-659.015					1189.17	0	9.482	1454.85	780.892	0	793.624	794.475	-408.282	0	-395.55	794.475	12.732	794.475	30.216	33.655	737.062	1276.59	92.602	50.12
	0.647917	564.164	19.5	811.736	365.325	53.88	561.715	193.622	633.19	-510.284	542.215	-370.542	613.69	139.742	71.475	0	1479.35	272.368	247.17	30.34	113.285			30.34	-1366.06					1828.67	88.82	229.644	1497.14	559.702	231.055	914.562	198.205	-1268.96	142.235	-914.104	109.385	354.86	-32.85	86.938	246.95	450.354	1207.13	304.18	0
	0.648611	1115.4	572.7	460.94	1091.47	43.376	464.645	379.224	1577.68	-1072.03	-108.055	-736.18	1004.98	335.848	1113.04	771.89	1749.85	237.82	281.86	117.168	17.13			-654.722	-1732.71					2256.66	39.86	291.564	1017.58	812.474	98.025	1030.2	428.535	-1444.19	58.165	-1226.46	388.675	217.726	330.51	131.738	130.765	256.514	470.465	465.67	0
	0.649306	97.188	80.225	330.804	667.835	21.312	28.57	434.97	658.795	-75.876	-51.655	337.782	578.57	413.658	630.225	884.444	239.035	95.0625	171.85	53.652	271.14			-830.792	32.105					1602.53	0	62.05	683.44	168.248	1045.05	438.736	393.565	-1434.28	1045.05	-1163.79	393.565	270.488	-651.48	206.534	165.665	505.734	989.375	764.68	0
	0.65	212.37	329.61	798.198	596.375	250.806	0	376.808	310.47	38.436	-329.61	164.438	-19.14	126.002	310.47	518.342	386.615	13.8325	0	217.376	155.22			-300.966	-231.395					1761.63	105.91	352.682	437.995	1266.21	1901.93	3.442	982.28	-495.426	1796.02	-1758.19	876.37	-1262.77	-919.65	163.786	482.67	577.496	1241.43	500.524	0
	0.650694	260.902	1493.92	545.806	531.085	197.546	0	493.126	698.94	-63.356	-1493.92	232.224	-794.98	295.58	698.94	164.934	326.69	19.425	278.59	88.222	1046.58			-76.712	719.885					2147.68	743.135	184.912	886.315	462.04	1367.1	160.492	147.96	-1685.64	623.965	-1987.19	-595.175	-301.548	-1219.14	152.926	1425.8	495.148	946.78	492.894	0
	0.651389	146.026	1612.03	645.484	414.96	26.5	0	462.372	712.515	-119.526	-1612.03	316.346	-899.515	435.872	712.515	108.7	469.295	650.645	0	77.752	1368.18			-30.948	898.885					1036.45	170.215	149.324	1765.77	513.472	432.075	143.904	49.8	-522.974	261.86	-892.542	-120.415	-369.568	-382.275	240.506	1236.7	128.15	441.26	215.886	46.315
	0.652083	124.338	893.725	422.532	333.225	72.05	18	374.746	548.955	-52.288	-875.725	250.408	-344.77	302.696	530.955	347.318	1246.37	567.835	0	63.124	874.58			-284.194	-371.79					1407.68	18.2	32.448	606.885	609.932	302.965	58.106	351.19	-797.748	284.765	-1349.57	332.99	-551.826	48.225	486.384	1731.15	324.234	284.445	92.42	0
	0.652778	89.666	1224.36	411.084	418.915	11.386	19.12	243.11	706.49	-78.28	-1205.24	153.444	-517.87	231.724	687.37	94.572	903.75	641.582	0	188.964	509.22			94.392	-394.53					1687.62	147.33	36.592	1413.43	677.504	603.08	183.116	1063.53	-1010.12	455.75	-1504.51	916.195	-494.388	460.445	775.206	920.57	228.796	705.945	209.952	0
	0.653472	9.622	1512.34	768.958	767.56	0	22.405	420.204	800.105	-9.622	-1489.93	410.582	-712.235	420.204	777.7	283.778	322.85	320.017	0	269.14	695.41			-14.638	372.56					929.302	331.75	157.814	531.965	497.04	1043.05	39.012	1036.04	-432.262	711.3	-890.29	704.29	-458.028	-7.01	637.266	817.14	243.428	565.92	142.252	0
	0.654167	61.604	1529.71	415.608	708.67	238.658	11.545	217.634	421.435	177.054	-1518.17	156.03	-1108.28	-21.024	409.89	813.926	252.225	66.7	219.525	776.848	1083.65			-37.078	831.425					1330.67	838.675	217.682	277.2	399.476	1544.85	54.608	737.59	-931.192	706.17	-1276.06	-101.085	-344.868	-807.255	784.34	680.925	241.14	453.22	191.168	0
	0.654861	17.962	1440.02	703.928	291.57	728.746	286.665	432.648	2291.38	710.784	-1153.36	414.686	851.355	-296.098	2004.71	370.974	0	80.13	1036.56	973.612	332.3			602.638	332.3					1396.91	384.585	86.8	23.945	1256.69	438.79	350.028	3224.73	-140.218	54.205	-1046.88	2840.14	-906.666	2785.94	742.562	92.375	275.954	1116.15	205.92	0
	0.655556	260.74	512.525	352.624	58.645	186.076	74.265	297.582	1395.76	-74.664	-438.26	36.842	883.235	111.506	1321.49	453.742	0	221.12	162.685	1738.99	393.27			1285.25	393.27					2016.53	114.52	1038.72	275.66	493.414	116.98	47.904	2910.31	-1523.11	2.46	-1968.62	2795.79	-445.51	2793.33	293.082	728.925	353.388	1413.87	130.626	13.5
	0.65625	387.498	146.54	334.234	504.835	327.306	88.605	297.464	931.05	-60.192	-57.935	-90.034	784.51	-29.842	842.445	407.616	881.08	9.57	634.83	876.854	72.995			469.238	-808.085					2007.28	0	1039.21	148.49	218.252	89.625	210.18	1666.87	-1789.03	89.625	-1797.1	1666.87	-8.072	1577.24	319.524	921.265	421.026	567.2	144.206	0
	0.656944	293.19	66.53	548.03	564.235	425.35	330.265	67.396	1772.98	132.16	263.735	-225.794	1706.45	-357.954	1442.72	1204.42	0	23.355	1134.78	300.378	129.715			-904.038	129.715					866.166	111.88	898.466	48.285	57.342	654.325	1170.69	2311.03	-808.824	542.445	304.52	2199.14	1113.34	1656.7	542.414	1018.32	296.51	1159.51	216.454	0
	0.657639	95.964	208.43	1291.69	691.425	369.202	0	33.812	1168.36	273.238	-208.43	-62.152	959.93	-335.39	1168.36	1085.67	0	336.85	208.34	511.086	335.23			-574.584	335.23					603.408	84.3	273.116	571.105	71.958	925.34	458.944	1004.54	-531.45	841.04	-144.464	920.24	386.986	79.2	496.724	1002.65	277.596	979.545	401.642	0
	0.658333	268.246	84.815	1700.24	551.475	267.178	147.195	130.954	1312.89	-1.068	62.38	-137.292	1228.08	-136.224	1165.7	967.382	0	542.905	0	119.01	659.71			-848.372	659.71					1518.73	500.99	252.514	210.625	90.352	980.18	470.286	2693.45	-1428.37	479.19	-1048.44	2192.47	379.934	1713.28	584.65	264.245	230.158	1021.79	175.716	17.5
	0.659028	75.964	12.835	1734.8	62.95	280.93	105.705	537.272	69.75	204.966	92.87	461.308	56.915	256.342	-35.955	1403.39	4.61	572.372	17.985	11.968	577.755			-1391.42	573.145					1042.45	656.455	362.136	693.535	12.4	408.33	263.732	992.38	-1030.05	-248.125	-778.722	335.925	251.332	584.05	729.154	72.72	123.588	1775.2	264.754	0
	0.659722	774.302	0	1264.3	120.38	118.004	95.11	290.59	96.96	-656.298	95.11	-483.712	96.96	172.586	1.85	711.72	512.64	1641.82	1703.76	84.776	325.435			-626.944	-187.205					1409.69	7.16	663.708	1.5	891.408	0	1116.99	687.91	-518.286	-7.16	-292.706	680.75	225.58	687.91	834.148	238.41	393.92	1747.59	277.154	0
	0.660417	507.32	103.17	993.23	229.82	194.548	0	258.222	58.075	-312.772	-103.17	-249.098	-45.095	63.674	58.075	395.438	0	957.59	1640.27	89.236	1177.44			-306.202	1177.44					1913.61	43.175	112.066	0	1462.37	53.28	928.802	1315.71	-451.238	10.105	-984.806	1272.54	-533.568	1262.43	545.378	208.475	476.898	895.58	135.182	38.515
	0.661111	579.714	0	755.384	189.46	55.748	151.855	323.74	96.425	-523.966	151.855	-255.974	96.425	267.992	-55.43	329.768	0	425.83	1204.88	37.01	695.43			-292.758	695.43					1610.88	3.535	31.694	0	685.626	260.45	1750.73	1081.94	-925.254	256.915	139.846	1078.4	1065.1	821.49	702.52	534.595	225.2	922.315	136.83	196.475
	0.661806	255.526	0	508.254	1194.33	106.166	166.515	379.668	11.01	-149.36	166.515	124.142	11.01	273.502	-155.505	341.336	0	2021.93	748.12	10.568	486.935			-330.768	486.935					1791.14	137.005	619.114	1710.46	153.522	196.19	1451.14	1438.38	-1637.61	59.185	-339.998	1301.38	1297.62	1242.19	445.472	64.065	444.496	544.645	31.71	295.68
	0.6625	19.088	0	1058.24	412.57	309.3	95.99	77.98	9.055	290.212	95.99	58.892	9.055	-231.32	-86.935	332.452	747.855	1308.65	923.18	16.866	64.16			-315.586	-683.695					1255.46	0	336.706	2214.37	148.176	0	685.766	1381.72	-1107.28	0	-569.692	1381.72	537.59	1381.72	280.556	33.135	68.51	1177.33	248.046	332.49
	0.663194	135.472	376.08	771.19	1431.08	249.42	404.92	40.572	438.91	113.948	28.84	-94.9	62.83	-208.848	33.99	956.242	944.76	654.375	1191.8	304.932	0			-651.31	-944.76					1186.52	209.72	128.446	2772.8	850.27	29.28	1382.46	1005.34	-336.248	-180.44	195.942	795.615	532.19	976.055	420.692	16.14	55.654	687.355	685.046	182.82
	0.663889	51.224	654.585	438.73	587.685	434.828	0	3.218	393.835	383.604	-654.585	-48.006	-260.75	-431.61	393.835	501.104	824.965	940.535	1515.68	116.768	0			-384.336	-824.965					721.532	1497.17	269.342	1490.39	817.108	0	673.52	1217.38	95.576	-1497.17	-48.012	-279.785	-143.588	1217.38	223.39	0	113.688	758.45	307.324	0
	0.664583	301.62	478.615	614.242	928.04	457.82	0	19.314	62.49	156.2	-478.615	-282.306	-416.125	-438.506	62.49	741.67	1752.12	947.553	597.26	45.442	0			-696.228	-1752.12					1447.35	2254.12	402.518	1271.65	1316.42	109.5	548.406	1277.96	-130.926	-2144.62	-898.942	-976.155	-768.016	1168.46	210.172	363.935	305.438	963.47	101.858	0
	0.665278	289.04	203.26	493.34	1216.59	392.752	96.315	214.852	9.925	103.712	-106.945	-74.188	-193.335	-177.9	-86.39	130.976	1500.13	706.47	47.605	104.734	0			-26.242	-1500.13					1720.14	3619.05	448.012	872.8	948.846	0	58.95	753.225	-771.298	-3619.05	-1661.19	-2865.82	-889.896	753.225	166.714	365.195	85.184	1662.32	110.448	0
	0.665972	238.598	299.87	520.204	242.88	671.326	0	135.266	67.73	432.728	-299.87	-103.332	-232.14	-536.06	67.73	26.354	1230.95	261.255	438.64	452.542	0			426.188	-1230.95					946.652	2617.07	286.026	1182.81	1359.86	0	110.43	915.54	413.212	-2617.07	-836.222	-1701.53	-1249.43	915.54	327.288	479.575	481.324	1501.12	58.178	96.895
	0.666667	197.984	1479.21	279.458	535.765	406.234	0	560.09	82.92	208.25	-1479.21	362.106	-1396.29	153.856	82.92	101.68	492.685	824.955	1319.34	480.686	0			379.006	-492.685					628.102	739.85	346.768	1597.48	346.626	467.545	402.616	660.275	-281.476	-272.305	-225.486	-79.575	55.99	192.73	393.204	548.66	256.012	1355.03	168.13	0
	0.667361	40.72	554.365	355.964	734.38	574.092	9	578.028	415.945	533.372	-545.365	537.308	-138.42	3.936	406.945	57.14	218.485	611.143	1552.64	516.344	0			459.204	-218.485					713.59	745.675	490.09	752.93	87.928	1266.6	275.104	1086.49	-625.662	520.92	-438.486	340.82	187.176	-180.1	495.572	220.535	138.888	957.485	197.838	0
	0.668056	51.782	1193.12	285.896	1094.09	530.542	163.82	363.104	1954.37	478.76	-1029.3	311.322	761.245	-167.438	1790.55	20.476	219.635	850.013	747.79	138.994	233.595			118.518	13.96					1000.64	683.325	1219.42	697.835	1192.08	850.785	278.758	380.925	191.442	167.46	-721.884	-302.4	-913.326	-469.86	222.728	537.995	153.414	861.315	432.108	0
	0.66875	16.47	632.36	185.654	1726.12	731.622	161.415	303.84	986.79	715.152	-470.945	287.37	354.43	-427.782	825.375	366.272	605.855	710.663	840.05	278.108	254.645			-88.164	-351.21					1219.87	669.57	292.346	787.71	653.374	995.605	645.15	201.18	-566.498	326.035	-574.722	-468.39	-8.224	-794.425	777.034	1243.45	229.36	908.415	228.284	0
	0.669444	522.456	654.17	111.08	1589.59	171.65	8.5	7.2	2476.96	-350.806	-645.67	-515.256	1822.79	-164.45	2468.46	358.88	591.73	314.892	1160.29	53.824	262.445			-305.056	-329.285					1064.77	899.455	1114.64	1118.97	489.834	161.235	794.78	43.19	-574.94	-738.22	-269.994	-856.265	304.946	-118.045	270.066	1080.78	21.96	378.075	428.85	0
	0.670139	554.396	252.455	109.468	895.86	206.796	204.395	45.916	2736.46	-347.6	-48.06	-508.48	2484.01	-160.88	2532.07	27.018	776.64	2045.39	794.59	123.564	2			96.546	-774.64					1293.01	238.73	752.792	513.24	207.56	813.45	697.27	61.285	-1085.45	574.72	-595.742	-177.445	489.71	-752.165	150.038	395.245	159.26	856.69	671.294	0
	0.670833	293.154	220.33	156.22	2341.84	553.81	62.35	42.73	2334.32	260.656	-157.98	-250.424	2113.99	-511.08	2271.97	0	560.055	1137.49	1461.08	1.4	195.805			1.4	-364.25					927.64	31.745	359.092	816.155	972.1	579.085	672.832	0	44.46	547.34	-254.808	-31.745	-299.268	-579.085	108.122	376.13	197.72	403.535	179.714	85.68
	0.671528	64.652	692.74	296.664	1770.12	307.224	209.985	11.616	1783.44	242.572	-482.755	-53.036	1090.7	-295.608	1573.45	92.064	1046.1	617.52	1035.54	41.61	338.445			-50.454	-707.65					1365.43	92.875	410.23	654.395	1322.66	927	887.824	1459.06	-42.772	834.125	-477.608	1366.18	-434.836	532.055	80.052	538.64	250.864	682.885	234.476	16.865
	0.672222	100.248	2040.86	382.322	1085.38	31.468	448.555	167.598	1485.17	-68.78	-1592.31	67.35	-555.685	136.13	1036.62	4.6	689.625	1038.27	605.68	278.024	225.395			273.424	-464.23					879.196	2289.12	1126.11	870.82	509.678	658.965	824.322	554.155	-369.518	-1630.15	-54.874	-1734.96	314.644	-104.81	195.628	315.74	181.068	596.03	221.4	0
	0.672917	519.382	1479.28	213.27	1948.38	22.718	296.75	124.724	1037.01	-496.664	-1182.53	-394.658	-442.27	102.006	740.255	122.524	1443.23	987.37	1265.05	330.788	2			208.264	-1441.23					468.468	1850.97	1404.15	89.135	354.468	1143.62	1156.09	184.975	-114	-707.345	687.618	-1666	801.618	-958.65	15.474	640.895	318.684	365.73	564.572	0
	0.673611	247.182	655.035	284.142	1637.09	20.754	253.1	247.268	1490.02	-226.428	-401.935	0.086	834.985	226.514	1236.92	196.658	445.955	462.695	557.535	130.462	0			-66.196	-445.955					1399.03	2966.43	828.676	104.42	226.78	940.555	954.336	1069.29	-1172.25	-2025.88	-444.692	-1897.15	727.556	128.73	157.956	710.82	209.816	455.76	442.616	0
	0.674306	273.978	688.825	497.064	686.98	162.382	235.025	89.628	1523.17	-111.596	-453.8	-184.35	834.35	-72.754	1288.15	713.112	1817.71	206.385	0	278.694	0			-434.418	-1817.71					1649.06	1886.22	877.08	76.555	1558.85	253.35	1244.18	1429.02	-90.21	-1632.88	-404.88	-457.205	-314.67	1175.67	146.548	874.505	639.16	1328.29	159.396	0
	0.675	518.306	777.96	740.94	577.545	23.818	349.58	35.296	1321.15	-494.488	-428.38	-483.01	543.195	11.478	971.575	141.432	896.08	515.852	0	112.57	548.245			-28.862	-347.835					1269.34	1530.51	687.476	150.54	1486.96	245.39	1087.07	1231.61	217.624	-1285.12	-182.272	-298.9	-399.896	986.215	63.63	1581.94	759.338	728.82	260.68	0
	0.675694	772.588	2100.8	440.62	737.815	19.092	246.015	20.258	1097.24	-753.496	-1854.79	-752.33	-1003.56	1.166	851.225	39.874	1743.16	384.125	772.555	141.29	625.715			101.416	-1117.45					751.638	1674.01	556.102	25.045	1731.24	363.61	471.144	1741.68	979.606	-1310.4	-280.494	67.67	-1260.1	1378.07	154.498	1079.04	186.46	515.98	259.82	0
	0.676389	768.002	444.905	393.616	66.845	252.858	179.22	44.238	2540.36	-515.144	-265.685	-723.764	2095.46	-208.62	2361.14	0	694.44	47.45	1276.34	5.24	1154.2			5.24	459.765					645.806	2324.88	2105.98	8.2	1906.59	1532.59	1863.18	899.995	1260.79	-792.295	1217.38	-1424.89	-43.412	-632.59	106.876	1395.74	534.948	983.135	301.61	286.05
	0.677083	370.206	735.625	833.092	815.975	75.01	0	397.468	1898.18	-295.196	-735.625	27.262	1162.56	322.458	1898.18	310.648	25	463.998	1060.26	266.868	244.975			-43.78	219.975					1163.69	1407.7	1424.15	129.93	804.282	852.35	1530.61	522.095	-359.412	-555.355	366.918	-885.61	726.33	-330.255	229.454	931.715	269.09	213.32	383.932	0
	0.677778	470.96	118.82	1096.93	628.91	0	223.78	581.04	1376.08	-470.96	104.96	110.08	1257.26	581.04	1152.3	50.292	1409.83	697.273	1229.51	721.894	65.735			671.602	-1344.09					1301.31	2444.62	1319.55	0	676.364	1062.74	1120.83	417.275	-624.946	-1381.88	-180.48	-2027.35	444.466	-645.465	208.708	1243.32	404.654	211.11	504.704	0
	0.678472	1369.65	598.63	553.284	153.36	69.754	218.785	1621.59	1194.78	-1299.89	-379.845	251.946	596.145	1551.84	975.99	0	1044.17	663.565	850.9	1027.65	0			1027.65	-1044.17					1367.16	1830.94	1198.76	0	642.418	1023.55	598.77	8.63	-724.74	-807.39	-768.388	-1822.31	-43.648	-1014.92	359.258	797.065	324.282	638.085	367.634	44.635
	0.679167	908.116	146.365	296.184	159.815	400.664	681.77	894.396	1606.25	-507.452	535.405	-13.72	1459.88	493.732	924.48	0	3	321.062	525.975	808.006	92.565			808.006	89.565					933.052	2731.01	1247.53	371.865	711.568	709.575	532.744	214.35	-221.484	-2021.43	-400.308	-2516.66	-178.824	-495.225	342.706	46.995	352.828	1317.93	308.21	0
	0.679861	1040.46	200.5	270.374	530.01	594.756	497.065	1181.17	1452.82	-445.706	296.565	140.71	1252.32	586.416	955.75	0	573.36	92.315	875.37	281.384	1.58			281.384	-571.78					1997.98	4008.05	1606.47	193.11	880.646	166.94	470.03	70.855	-1117.34	-3841.11	-1527.95	-3937.19	-410.616	-96.085	501.836	115.905	364.706	505.045	389.456	0
	0.680556	1663.47	527.015	196.884	1011.64	182.964	322.405	711.95	816.93	-1480.5	-204.61	-951.518	289.915	528.986	494.525	0	291.515	489.442	148.26	926.47	610.17			926.47	318.655					1577.33	460.395	1519.14	406.74	1806.35	23.84	668.644	0	229.018	-436.555	-908.684	-460.395	-1137.7	-23.84	438.35	352.325	460.23	668.83	136.41	0
	0.68125	1173.04	45.675	358.762	1246.44	134.97	111.705	829.102	1397.86	-1038.07	66.03	-343.942	1352.18	694.132	1286.15	0	3.5	302.377	232.085	719.252	170.485			719.252	166.985					1072.26	1807.23	1529.04	183.85	1101.53	182.23	1277.14	525.16	29.272	-1625	204.884	-1282.07	175.612	342.93	411.938	1132.92	213.682	721.935	401.16	173.725
	0.681944	1236.86	0	613.72	1320.38	297.62	356.915	1178.09	758.15	-939.244	356.915	-58.772	758.15	880.472	401.235	55.992	768.78	478.152	23.89	892.606	0			836.614	-768.78					1286.05	822.695	2127.75	605.965	938.592	0	2167.87	583.05	-347.46	-822.695	881.816	-239.645	1229.28	583.05	419.792	918.65	281.9	914.01	355.16	0
	0.682639	1774.89	79.07	669.266	985.505	311.78	409.03	639.218	657.6	-1463.11	329.96	-1135.67	578.53	327.438	248.57	405.816	0	827.893	24.105	431.82	213.845			26.004	213.845					1200.81	996.03	1126.25	3	813.036	0	1743.88	1311.33	-387.77	-996.03	543.074	315.3	930.844	1311.33	166.058	923.11	114.826	461.7	404.188	0
	0.683333	643.86	167.435	363.706	1572.12	455.242	219.235	438.352	740.36	-188.618	51.8	-205.508	572.925	-16.89	521.125	238.672	0	1678.86	4.925	1034.64	1017.7			795.964	1017.7					1272.37	212.52	854.774	135.745	1004.98	0	2426.03	485.93	-267.398	-212.52	1153.66	273.41	1421.05	485.93	265.34	755.87	106.814	399.325	390.876	0
	0.684028	1938.96	209.535	497.602	1336.76	293.448	208.085	265.862	1337.87	-1645.51	-1.45	-1673.09	1128.33	-27.586	1129.78	305.234	399.04	1077.72	268.795	707.028	1182.33			401.794	783.285					796.346	902.84	1245.73	170.165	961.878	323.225	1863.61	375.935	165.532	-579.615	1067.26	-526.905	901.732	52.71	213.494	404.895	173.538	844.285	201.8	4.155
	0.684722	1238.79	165.915	493.73	1297.67	607.862	841.66	311.662	2023.84	-630.924	675.745	-927.124	1857.92	-296.2	1182.18	124.6	373.635	875.553	12.5	1140.53	1406.47			1015.93	1032.84					475.77	691.21	772.452	123.53	1851.14	2.5	2183.4	442.375	1375.37	-688.71	1707.63	-248.835	332.26	439.875	513.244	908.075	109.464	112.36	229.74	0
	0.685417	1422.59	0	419.738	1441.59	70.316	465.92	279.982	1720.01	-1352.27	465.92	-1142.61	1720.01	209.666	1254.09	16	206.01	401.13	1014.49	672.366	885.77			656.366	679.76					877.94	515.055	603.67	355.405	1437.94	506.955	2888.42	911.02	559.996	-8.1	2010.48	395.965	1450.48	404.065	324.582	495.27	188.482	1068.8	266.662	0
	0.686111	1435.45	0	887.932	1549	40.556	405.015	350.038	1050.64	-1394.9	405.015	-1085.42	1050.64	309.482	645.63	167.88	0	304.033	11.595	181.842	1470.67			13.962	1470.67					743.824	804.315	921.228	580.855	754.522	238.25	1325.61	699.895	10.698	-566.065	581.782	-104.42	571.084	461.645	159.446	306.7	216.442	881.52	176.456	0
	0.686806	1129.48	78.445	910.478	1122.65	58.252	18.5	351.792	1129.01	-1071.23	-59.945	-777.69	1050.56	293.54	1110.51	251.696	0	181.545	120.075	69.038	590.075			-182.658	590.075					1074.8	224.28	559.412	1325.63	1909.76	424.545	1097.06	277.145	834.96	200.265	22.256	52.865	-812.704	-147.4	174.796	268.42	205.374	339.3	219.832	0
	0.6875	659.748	0	1094.71	1419.95	183.064	0	240.682	1110.95	-476.684	0	-419.066	1110.95	57.618	1110.95	206.876	21.755	662.268	21.665	135.348	90.205			-71.528	68.45					769.458	159.52	1308.6	1602.79	2116.71	258.545	790.916	1036.36	1347.26	99.025	21.458	876.835	-1325.8	777.81	574.364	393.17	125.388	212.29	351.136	202.98
	0.688194	379.59	5.85	1052.69	2173.36	987.572	104.665	377.648	1355.64	607.982	98.815	-1.942	1349.8	-609.924	1250.98	323.654	0	1786.21	384.055	42.066	82.48			-281.588	82.48					540.712	277.8	878.826	1053.49	1046.09	504.43	825.274	395.57	505.374	226.63	284.562	117.77	-220.812	-108.86	886.56	332.33	298.526	185.195	616.644	4
	0.688889	290.728	10.975	872.618	1225.04	376.66	45	364.254	1274.53	85.932	34.025	73.526	1263.55	-12.406	1229.53	70.92	24.05	633.653	351.78	181.494	19.5			110.574	-4.55					685.552	547.5	1546.73	1801.51	1858.94	1739.4	655.802	873.76	1173.39	1191.9	-29.75	326.26	-1203.14	-865.64	363.938	713.2	165.682	439.955	311.204	142.265
	0.689583	455.638	117.86	1040.71	1165.35	344.26	0	443.552	502.085	-111.378	-117.86	-12.086	384.225	99.292	502.085	129.984	0	387.99	214.215	490.324	524.935			360.34	524.935					783.632	657.26	2136.61	499.035	1282.59	0	1115.74	1046.89	498.954	-657.26	332.108	389.635	-166.846	1046.89	61.784	1507.69	90.74	448.785	227.498	9
	0.690278	838.42	0	897.436	1073.58	243.404	55.115	166.446	668.37	-595.016	55.115	-671.974	668.37	-76.958	613.255	328.738	5.5	522.128	232.235	632.234	1498.65			303.496	1493.15					317.924	1484.79	1311.44	1825.83	677.488	781.715	1038.23	924.515	359.564	-703.075	720.306	-560.275	360.742	142.8	569.312	1113.63	354.42	84.425	103.396	6.5
	0.690972	974.47	0	840.032	1085.93	165.598	220.62	177.918	1528.89	-808.872	220.62	-796.552	1528.89	12.32	1308.27	620.588	343.115	453.103	26.575	500.844	1279.27			-119.744	936.15					395.168	867.755	1574.42	1685.77	255.446	582.2	744.582	174.33	-139.722	-285.555	349.414	-693.425	489.136	-407.87	635.288	1526.49	89.234	445.965	206.252	5
	0.691667	808.808	2	806.552	1036.13	73.848	1233.13	94.352	811.61	-734.96	1231.13	-714.456	809.61	20.504	-421.52	744.918	127.655	1129.56	29.89	507.858	887.775			-237.06	760.12					950.406	1858.4	1414.4	1023.34	390.954	1585.26	853.486	1061.33	-559.452	-273.145	-96.92	-797.075	462.532	-523.93	536.084	1853.55	79.65	349.52	220.758	416.16
	0.692361	1502.64	256.33	1229.39	1123.58	312.608	1622.53	1.8	873.125	-1190.03	1366.19	-1500.84	616.795	-310.808	-749.4	815.622	14.23	732.045	86	374.576	866.93			-441.046	852.7					619.894	1170.44	1355.77	306.745	253.912	1556.26	1361.08	592.205	-365.982	385.815	741.182	-578.24	1107.16	-964.055	963.616	1841.72	250.212	1327.09	113.244	188.15
	0.693056	895.164	228.295	371.748	941.01	61.936	1097.79	22.54	658.75	-833.228	869.495	-872.624	430.455	-39.396	-439.04	303.352	142.655	241.62	90.205	342.224	359.405			38.872	216.75					827.246	1472.51	1106.69	2417.09	312.074	161.43	1095.73	511	-515.172	-1311.08	268.486	-961.505	783.658	349.57	987.882	1403.88	363.914	614.36	248.068	60.07
	0.69375	990.244	917.895	531.282	822.055	4.63	635.12	237.916	604.495	-985.614	-282.775	-752.328	-313.4	233.286	-30.625	377.376	0	201.998	333.83	286.708	1003.08			-90.668	1003.08					976.368	578.73	1689.36	2945.39	579.008	757.56	360.568	711.31	-397.36	178.83	-615.8	132.58	-218.44	-46.25	830.16	666.295	123.202	326.895	235.074	144.43
	0.694444	1870.58	83.13	536.008	884.255	12.996	532.395	544.668	731.92	-1857.58	449.265	-1325.91	648.79	531.672	199.525	240.614	355.96	133.093	42.29	655.128	901.37			414.514	545.41					846.166	701.28	1349.47	3289.28	816.558	1113.67	417.57	75.95	-29.608	412.39	-428.596	-625.33	-398.988	-1037.72	642.962	924.995	123.014	1108.37	168.484	0
	0.695139	1061.31	46.545	634.716	534.165	15.684	182.525	352.444	1151.31	-1045.62	135.98	-708.864	1104.76	336.76	968.78	91.51	156.505	827.497	196.17	759.514	1156.77			668.004	1000.26					1413.38	311.69	355.338	1741.16	783.116	284.67	403.614	31.58	-630.262	-27.02	-1009.76	-280.11	-379.502	-253.09	633.698	1346.49	502.758	636.37	175.416	151.23
	0.695833	1044.68	56.085	272.158	391.41	16.146	37.9	456.382	710.765	-1028.53	-18.185	-588.298	654.68	440.236	672.865	22.4	0	467.275	29.12	223.688	1847.71			201.288	1847.71					953.44	1516.03	320.888	2106.49	860.67	238.97	434.942	51.58	-92.77	-1277.06	-518.498	-1464.45	-425.728	-187.39	596.03	546.005	380.598	25.945	202.596	800.36
	0.696528	1101.51	106.045	335.402	666.695	38.056	255.035	265.904	635.86	-1063.45	148.99	-835.602	529.815	227.848	380.825	229.298	470.145	823.38	591.46	166.328	764.315			-62.97	294.17					1356.65	276.605	1686.28	1976.13	805.544	587.715	739.264	212.21	-551.106	311.11	-617.386	-64.395	-66.28	-375.505	528.296	144.925	348.412	77.6	191.978	10
	0.697222	832.486	0	342.726	1080.23	288.078	61.955	204.63	543.89	-544.408	61.955	-627.856	543.89	-83.448	481.935	301.664	21.5	592.357	254.27	347.298	0			45.634	-21.5					1457.16	920.46	1172.27	1212.05	532.844	570.795	475.48	180.955	-924.32	-349.665	-981.684	-739.505	-57.364	-389.84	271.242	146.355	621.086	314.46	153.22	119.235
	0.697917	662.55	1014.72	264.69	291.03	297.276	396.45	5.186	239.755	-365.274	-618.27	-657.364	-774.965	-292.09	-156.695	439.23	9.015	100.127	1455.42	9.76	2.5			-429.47	-6.515					1742.94	606.46	1660.09	2306.88	331.936	164.875	682.182	146.55	-1411	-441.585	-1060.76	-459.91	350.246	-18.325	281.932	286.37	1167.74	323.235	190.194	37.5
	0.698611	566.9	401.81	870.958	1013.84	1229.79	561.305	130.45	82.835	662.894	159.495	-436.45	-318.975	-1099.34	-478.47	457.32	26.62	839.673	1334.43	12.828	171.295			-444.492	144.675					2131.68	231.835	1511.29	1266.37	1386.37	1097.86	132.668	36.31	-745.314	866.025	-1999.01	-195.525	-1253.7	-1061.55	266.152	38.22	835.374	289.555	112.182	375.485
	0.699306	797.678	2	1091	1459.66	879.536	65.425	117.494	93.09	81.858	63.425	-680.184	91.09	-762.042	27.665	562.938	152.04	1179.96	1461.61	280.732	863.14			-282.206	711.1					2565.29	1781.06	746.53	2735.22	342.632	1855.01	246.232	298.135	-2222.66	73.95	-2319.06	-1482.92	-96.4	-1556.88	236.36	557.605	907.68	9.015	447.54	118.655
	0.7	1269.16	1083.58	492.996	716.865	417.488	136.445	451.298	206.975	-851.668	-947.13	-817.858	-876.6	33.81	70.53	424.36	23.695	1099.68	1237.73	361.57	644.055			-62.79	620.36					1417.51	3069.53	2070.87	1978.6	513.962	1451.91	64.524	0	-903.544	-1617.62	-1352.98	-3069.53	-449.438	-1451.91	207.936	267.505	1027.59	108.745	285.77	540.42
	0.700694	1215.28	1634.88	956.724	440.615	770.332	124.36	174.376	218.71	-444.95	-1510.53	-1040.91	-1416.17	-595.956	94.35	161.586	5	1241.83	769.96	227.32	320.2			65.734	315.2					1649.87	2755.8	625.602	1470.77	654.236	316.805	327.452	0	-995.638	-2438.99	-1322.42	-2755.8	-326.784	-316.805	301.31	146.035	667.518	717.615	138.05	513.925
	0.701389	1585.29	1420.04	816.934	915.195	974.19	102.24	45.356	42.77	-611.104	-1317.8	-1539.94	-1377.27	-928.834	-59.47	657.256	532.385	745.408	787.685	324.878	143.535			-332.378	-388.85					2396.42	2033.32	745.104	711.22	637.19	1419.72	1396.64	260.185	-1759.23	-613.59	-999.776	-1773.13	759.454	-1159.54	547.446	306.985	1023.17	249.665	182.588	241.595
	0.702083	1091.21	808.85	990.242	978.825	823.778	395.735	30.69	126.765	-267.43	-413.115	-1060.52	-682.085	-793.088	-268.97	1573.09	1307.59	502.76	1158.77	700.346	86.795			-872.744	-1220.8					2274.24	3707.43	877.9	1287.88	321.8	1916.15	448.272	13	-1952.44	-1791.28	-1825.97	-3694.43	126.472	-1903.15	241.682	236.135	608.384	13.78	316.214	37.475
	0.702778	592.696	894.825	513.474	1129.88	429.976	219.935	23.796	498.875	-162.72	-674.89	-568.9	-395.95	-406.18	278.94	913.474	1572.35	701.253	615.205	285.562	59.365			-627.912	-1512.98					2006.14	2734.49	766.268	161.87	438.986	790.765	1033.31	16.28	-1567.16	-1943.72	-972.834	-2718.2	594.324	-774.485	125.07	198.085	282.6	138.615	460.584	16.865
	0.703472	843.156	496.15	440.868	1033.21	1168.16	3	103.828	17.52	325.008	-493.15	-739.328	-478.63	-1064.34	14.52	938.904	930.67	421.08	1704.58	582.348	260.32			-356.556	-670.35					1748.41	1153.81	178.332	378.62	587.568	369.75	1164.85	225.725	-1160.84	-784.06	-583.554	-928.085	577.284	-144.025	124.9	97.135	400.402	458.83	276.412	250.025
	0.704167	868.12	1394.62	307.39	2156.04	1086.25	15.5	102.012	13.73	218.13	-1379.12	-766.108	-1380.89	-984.238	-1.77	1670.42	872.105	393.27	446.12	776.842	537.15			-893.578	-334.955					1676.7	60.665	526.356	15.04	183.938	1631.33	518.488	96.455	-1492.76	1570.66	-1158.21	35.79	334.55	-1534.88	112.19	561.125	171.774	602.925	243.436	161.15
	0.704861	580.956	829	268.714	3136.26	913.392	753.405	35.266	214.445	332.436	-75.595	-545.69	-614.555	-878.126	-538.96	1327	452.54	963.975	337.9	1222.37	88.905			-104.634	-363.635					2268.02	13.315	307.092	28.105	65.536	1319.14	854.336	84.125	-2202.48	1305.83	-1413.68	70.81	788.8	-1235.02	172.254	795.015	239.766	212.925	229.578	334.24
	0.705556	649.646	909.925	716.088	2257.37	681.29	299.025	43.844	39.425	31.644	-610.9	-605.802	-870.5	-637.446	-259.6	1024.12	483.53	1228.77	1395.19	531.188	344.27			-492.932	-139.26					2684.04	2192.23	480.41	951.005	1259.73	1660.13	1071.18	151.805	-1424.3	-532.1	-1612.86	-2040.42	-188.556	-1508.33	126.102	890.71	326.77	220.21	347.11	108.965
	0.70625	892.91	1503.31	463.224	1677.41	1841.09	209.555	192.466	0	948.182	-1293.75	-700.444	-1503.31	-1648.63	-209.555	1436.13	375.095	916.977	1006.38	359.472	8.96			-1076.66	-366.135					2148.06	1533.55	441.824	2257.26	745.506	1200.66	796.484	344.995	-1402.56	-332.88	-1351.58	-1188.55	50.978	-855.67	281.958	569.55	861.882	638.38	434.396	703.365
	0.706944	406.066	2513.7	428.53	1374.72	1331.89	48.66	34.682	2	925.822	-2465.04	-371.384	-2511.7	-1297.21	-46.66	1602.17	525.355	838.372	1104.29	790.104	116.01			-812.064	-409.345					2503.44	1001.55	806.796	1084.97	850.148	487.55	1244.25	402.48	-1653.29	-514	-1259.18	-599.07	394.106	-85.07	328.448	3	1094.13	490.585	157.722	449.035
	0.707639	954.138	2463.51	701.378	1462.62	1023.65	39.775	567.03	2	69.516	-2423.74	-387.108	-2461.51	-456.624	-37.775	1601.75	904.89	597.91	108.93	1272.1	670.73			-329.648	-234.16					1741.54	1842.73	2535.78	172.22	698.848	61.215	827.32	871.985	-1042.69	-1781.52	-914.218	-970.75	128.472	810.77	48.94	675.09	730.862	2052.44	390.242	248.43
	0.708333	883.74	1579.46	839.88	4331.22	1026.04	150.74	91.918	37.165	142.302	-1428.72	-791.822	-1542.3	-934.124	-113.575	1313.82	2192.86	1254.01	468.29	803.278	2035.36			-510.538	-157.5					1906.72	1174.97	1983.74	650.315	302.976	537.345	1019.64	1162.12	-1603.75	-637.625	-887.086	-12.855	716.66	624.77	258.792	1462.47	946.104	649.305	150.564	38.67
	0.709028	1223.2	1862.15	687.214	3196.49	1033.49	73.07	411.386	22.5	-189.716	-1789.08	-811.816	-1839.65	-622.1	-50.57	1436.52	1503.96	1674	2304.36	961.978	880.225			-474.538	-623.735					1684.53	1299.27	2111.73	521.21	396.972	51.705	927.29	2162.05	-1287.56	-1247.57	-757.24	862.785	530.318	2110.35	250.684	1477.57	504.056	603.12	385.41	7
	0.709722	1368.86	3115.61	1380.59	3013	1391.55	66.07	685.08	129.27	22.688	-3049.54	-683.778	-2986.34	-706.466	63.2	1298.15	550.745	1715.14	720.185	1365.71	258.47			67.56	-292.275					1455.72	1409.87	1540.74	1062.23	887.862	993.585	1140.31	1658.95	-567.854	-416.28	-315.402	249.085	252.452	665.365	195.646	1086.94	1115.61	565.69	623.494	1213.74
	0.710417	497.98	1247.63	736.522	2854.7	854.532	129.68	592.632	29.645	356.552	-1117.95	94.652	-1217.99	-261.9	-100.035	1645.19	954.505	819.788	773.5	722.792	418.39			-922.394	-536.115					1445.03	952.24	1325.8	1050.21	790.228	1975.15	966.336	1436.95	-654.806	1022.91	-478.698	484.71	176.108	-538.2	106.08	1333.88	1119.52	285.99	324.678	1065.38
	0.711111	717.314	1564.51	970.476	2421.47	683.278	19.925	375.876	54.29	-34.036	-1544.58	-341.438	-1510.22	-307.402	34.365	1982.01	134.09	406.695	494.535	718.26	181.065			-1263.75	46.975					1087.37	822.785	583.35	825.36	681.568	2349.76	802.888	656.96	-405.806	1526.97	-284.486	-165.825	121.32	-1692.8	115.702	924.44	495.522	287.135	562.252	711.975
	0.711806	527.08	1897.29	1121.01	2289.32	961.62	246.78	451.166	16	434.54	-1650.51	-75.914	-1881.29	-510.454	-230.78	1641.68	155.665	2028.46	193.765	611.774	84.83			-1029.91	-70.835					999.566	758.385	245.21	74.46	635.206	1609.4	685.57	267.595	-364.36	851.02	-313.996	-490.79	50.364	-1341.81	142.408	1446.54	628.27	969.055	273.282	422.99
	0.7125	480.472	768.325	405.978	1960.26	720.414	445.065	446.49	135.695	239.942	-323.26	-33.982	-632.63	-273.924	-309.37	1366.89	260.51	2972.14	271.07	671.236	338.52			-695.652	78.01					1527.59	787.705	784.18	1144.91	680.398	1937.24	1271.18	432.81	-847.192	1149.54	-256.41	-354.895	590.782	-1504.43	317.41	246.92	602.554	833.52	434.914	1311.41
	0.713194	624.772	398.37	636.474	1494.64	417.972	596.92	606.38	5.385	-206.8	198.55	-18.392	-392.985	188.408	-591.535	2175.22	937.305	2776.04	650.465	212.866	288.275			-1962.35	-649.03					1144.97	444.86	443.498	842.845	559.834	1453.68	665.066	0	-585.134	1008.83	-479.902	-444.86	105.232	-1453.68	117.492	615.485	527.9	125.41	466.48	1657.16
	0.713889	682.912	345.13	381.806	1661.33	531.948	1508.62	731.522	32.23	-150.964	1163.48	48.61	-312.9	199.574	-1476.38	1374.13	539.28	2790.35	1258.33	243.934	348.565			-1130.19	-190.715					1135.07	955.99	900.194	57.4	276.632	2558.14	1088.45	0	-858.438	1602.14	-46.624	-955.99	811.814	-2558.14	368.634	38.935	464.09	303.93	927.854	994.99
	0.714583	641.234	92.275	560.084	1390.67	964.028	2215.76	662.52	46.34	322.794	2123.48	21.286	-45.935	-301.508	-2169.41	633.674	168.4	1168.92	629.04	88.22	0			-545.454	-168.4					996.286	1637.31	884.788	145.99	477.102	2465.33	1108.13	0	-519.184	828.02	111.84	-1637.31	631.024	-2465.33	246.996	163.005	586.16	495.505	597.222	870.845
	0.715278	429.152	0	1463.48	2336.93	758.774	1764.16	64.728	85.97	329.622	1764.16	-364.424	85.97	-694.046	-1678.19	1203.85	66.49	797.707	1401.56	267.38	0			-936.468	-66.49					1343.99	1715.05	777.318	594.445	242.03	975.985	1239.48	0	-1101.96	-739.06	-104.512	-1715.05	997.448	-975.985	344.072	411.975	489.992	236.71	136.214	13.04
	0.715972	278.59	187.905	1497.58	2784.07	1064.86	1462.12	167.218	34.365	786.27	1274.21	-111.372	-153.54	-897.642	-1427.75	602.114	282.21	366.757	1238.15	288.156	101.84			-313.958	-180.37					492.296	62.59	710.674	367.08	376.38	3026.32	893.302	145.42	-115.916	2963.74	401.006	82.83	516.922	-2880.9	215.122	395.785	237.724	143.58	60.974	184.74
	0.716667	901.36	385.125	1534.12	2399.41	659.392	1528.3	819.25	59.405	-241.968	1143.17	-82.11	-325.72	159.858	-1468.89	938.146	548.225	833.648	601.34	271.498	802.71			-666.648	254.485					642.466	1555.69	399.206	258.935	389.056	2291.04	690.85	0	-253.41	735.35	48.384	-1555.69	301.794	-2291.04	87.156	609.55	365.022	319.12	205.484	1015.33
	0.717361	364.62	4.03	1514.13	2163.94	840.97	812.23	994.96	191.405	476.35	808.2	630.34	187.375	153.99	-620.825	737.602	529.895	747.35	379.39	862.096	320.87			124.494	-209.025					390.908	1314.22	249.75	93.03	82.384	1108.43	1032.36	87.615	-308.524	-205.795	641.45	-1226.61	949.974	-1020.82	189.164	449.14	415.8	400.62	220.804	619.135
	0.718056	440.122	561.65	1097.67	2058.34	755.54	1142.82	1126.48	20.11	315.418	581.165	686.36	-541.54	370.942	-1122.71	1773.6	546.24	413.63	193.62	211.062	1528.94			-1562.54	982.705					724.69	2511.86	186.162	436.26	39.072	1140.63	1157.82	86.08	-685.618	-1371.22	433.128	-2425.78	1118.75	-1054.56	292.462	567.365	531.812	3.5	556.522	724.515
	0.71875	433.2	1298.31	830.242	3101.07	983.276	1758.13	575.434	594.445	550.076	459.83	142.234	-703.86	-407.842	-1163.69	1532.84	248.885	144.627	2215	458.148	1451.81			-1074.69	1202.92					792.896	838.18	498.95	587.97	122.404	134.125	1112.19	18.795	-670.492	-704.055	319.29	-819.385	989.782	-115.33	1269.22	494.96	702.046	582.495	596.326	601.93
	0.719444	928.032	1351.12	1175.65	2450.7	966.926	1923.28	887.004	817.74	38.894	572.16	-41.028	-533.38	-79.922	-1105.54	1099.59	446.99	237.905	1590.25	408.916	1159.23			-690.678	712.24					442.376	939.45	137.268	1484.68	50.15	678.065	972.4	0	-392.226	-261.385	530.024	-939.45	922.25	-678.065	1023.11	353.255	1061.98	1358.35	363.438	391.33
	0.720139	1205.93	896.28	832.41	2067.66	855.014	731.06	796.586	1218.2	-350.914	-165.22	-409.342	321.92	-58.428	487.14	1050.82	417.56	258.233	1772.22	97.304	392.16			-953.516	-25.4					244.14	1139.92	413.224	187.355	130.584	977.975	1309.83	0	-113.556	-161.95	1065.69	-1139.92	1179.24	-977.975	388.878	660.84	897.256	1967.92	377.646	805.725
	0.720833	697.186	1697.71	735.816	2227.92	727.292	1024.04	683.93	3282.66	30.106	-673.675	-13.256	1584.95	-43.362	2258.62	938.85	612.71	435.78	961.44	778.418	1164.45			-160.432	551.745					601.742	41.5	439.08	101.8	436.306	1953.93	1235.9	39.055	-165.436	1912.43	634.156	-2.445	799.592	-1914.88	401.292	464.005	876.2	934.745	372.252	884.535
	0.721528	332.096	932.32	797.874	1976.45	289.586	1353.29	551.486	2508.17	-42.51	420.97	219.39	1575.85	261.9	1154.88	2164.48	212.62	638.827	618.935	761.642	1205.6			-1402.83	992.98					353.97	30.04	235.632	117.46	495.42	1386.72	1467.53	0	141.45	1356.68	1113.56	-30.04	972.11	-1386.72	407.878	444.955	639.746	1038.78	374.346	233.005
	0.722222	674.002	947.62	879.65	1537.97	344.696	799.07	333.538	1105.92	-329.306	-148.55	-340.464	158.3	-11.158	306.85	2045.94	3.535	805.273	410.415	1009.4	1737.64			-1036.53	1734.11					366.244	65.69	384.082	0	475.546	1025.58	1424.18	16.325	109.302	959.885	1057.94	-49.365	948.634	-1009.25	744.804	706.83	550.38	328.215	349.442	1271.1
	0.722917	951.732	878.795	461.138	1301.34	829.86	504	553.986	990.33	-121.872	-374.795	-397.746	111.535	-275.874	486.33	1327.63	355.86	923.058	1823.37	1297.37	579.03			-30.258	223.17					361.128	33.155	151.828	463.585	299.74	1871.84	1990.95	471.075	-61.388	1838.68	1629.82	437.92	1691.21	-1400.76	202.468	970.445	434.37	91.755	1260.62	599.87
	0.723611	1822.62	1748.07	579.398	1369.57	641.97	610.32	148.212	884.28	-1180.65	-1137.75	-1674.41	-863.79	-493.758	273.96	945.07	0	595.335	2226.55	884.814	165.845			-60.256	165.845					1277.57	502.9	651.402	92.62	189.68	2433.22	762.37	964.285	-1087.89	1930.32	-515.202	461.385	572.69	-1468.93	680.694	88.345	702.934	479.04	1432.41	632.485
	0.724306	1215.06	879.885	563.68	1674.47	545.122	410.08	148.436	1093.6	-669.936	-469.805	-1066.62	213.71	-396.686	683.515	996.388	221.64	369.033	268.915	618.958	284.95			-377.43	63.31					1560.16	889.575	829.316	0	239.478	2426.2	1299.72	1629.75	-1320.68	1536.62	-260.444	740.175	1060.24	-796.45	555.934	307.975	756.282	905.3	1364.22	438.14
	0.725	548.128	861.63	478.832	443.165	586.836	703.77	149.386	1335.86	38.708	-157.86	-398.742	474.23	-437.45	632.09	813.906	799.81	1234.25	473.78	258.838	183.825			-555.068	-615.985					796.84	641.88	458.462	0	197.968	1895.1	1175.22	1385.61	-598.872	1253.21	378.376	743.73	977.248	-509.485	307.84	19.91	478.278	62.725	515.854	630.96
	0.725694	597.106	239.905	309.848	162.8	463.22	567.88	234.436	1329.42	-133.886	327.975	-362.67	1089.52	-228.784	761.54	534.108	554.02	1457.94	731.87	552.134	1243.49			18.026	689.475					1133.09	843.87	361.354	0	309.148	1892.31	938.278	1838.13	-823.942	1048.43	-194.812	994.26	629.13	-54.175	376.038	76.835	622.492	881.12	1025.64	345.41
	0.726389	739.006	239.2	500.284	109.945	587.45	434.895	479.73	1136.81	-151.556	195.695	-259.276	897.61	-107.72	701.915	582.848	183.915	1598.81	949.51	586.802	244.765			3.954	60.85					772.388	362.285	658.64	0	43.206	520.765	1351.75	1310.5	-729.182	158.48	579.362	948.215	1308.54	789.735	357.132	19.24	456.3	1229.29	1246.71	192.085
	0.727083	1100.21	285.55	917.054	168.335	447.95	420.675	716.226	1138.82	-652.262	135.125	-383.986	853.27	268.276	718.145	785.914	210.835	263.37	677.66	773.264	292.315			-12.65	81.48					1287.03	760.1	75.424	0	1106.43	579.1	1003.32	327.585	-180.594	-181	-283.708	-432.515	-103.114	-251.515	671.112	722.67	193.95	468.885	994.286	646.975
	0.727778	76.592	109.51	583.262	9.565	323.978	359.025	495.826	1070.06	247.386	249.515	419.234	960.545	171.848	711.03	1251.8	0	193.197	605.08	390.01	0			-861.79	0					1443.22	768.925	71.312	51.57	497.99	862.335	924.464	486.505	-945.234	93.41	-518.76	-282.42	426.474	-375.83	352.226	1115.45	363.998	1025.58	922.908	217.575
	0.728472	300.56	211.865	218.416	300.94	135.58	201.24	553.94	501.17	-164.98	-10.625	253.38	289.305	418.36	299.93	1623.93	19.905	130.46	536.42	352.012	971.235			-1271.92	951.33					867.694	611.995	697.532	417.83	214.194	775.52	702.128	573.69	-653.5	163.525	-165.566	-38.305	487.934	-201.83	416.268	940.69	620.56	1623.43	1125.65	478.305
	0.729167	342.92	153.28	53.764	941.2	200.19	103.625	715.972	1031.43	-142.73	-49.655	373.052	878.155	515.782	927.81	1236.21	0	110.737	1309.33	304.854	495.845			-931.356	495.845					775.202	846.22	876.264	24.405	528.228	149.79	1022.5	324.825	-246.974	-696.43	247.296	-521.395	494.27	175.035	370.272	500.79	530.042	1392.26	1154.95	78.54
	0.729861	481.376	657.895	116.916	1290.4	283.77	704.945	680.628	749.105	-197.606	47.05	199.252	91.21	396.858	44.16	943	669.565	256.808	472.33	130.216	1178.82			-812.784	509.255					375.922	1476.12	1027.75	102.825	257.862	1596.52	898.364	796.71	-118.06	120.395	522.442	-679.415	640.502	-799.81	636.108	676.885	1078.69	1066.59	1096.61	503.895
	0.730556	591.668	1064.04	213.41	1074.73	972.004	958.245	359.182	918.66	380.336	-105.79	-232.486	-145.375	-612.822	-39.585	609.418	289.19	639.725	517.725	748.398	685.43			138.98	396.24					146.222	205.98	1722.87	0	334.524	425.27	1004.56	1136.13	188.302	219.29	858.336	930.15	670.034	710.86	771.532	1085.91	817.486	1291.4	1689.14	185.26
	0.73125	437.204	1459.68	732.806	163.88	1349.97	597.53	440.696	435.565	912.766	-862.15	3.492	-1024.12	-909.274	-161.965	975.266	873.68	1762.51	574.41	1291.63	1533.88			316.366	660.2					468.886	125.85	2390.48	233.22	1272.85	846.78	1095.87	286.22	803.96	720.93	626.98	160.37	-176.98	-560.56	609.918	1491.75	660.68	1404.27	2112.67	404.345
	0.731944	374.296	813.835	44.616	81.19	454.046	419.335	72.39	1110.72	79.75	-394.5	-301.906	296.885	-381.656	691.385	459.338	440.645	792.798	1715.28	847.42	1012.57			388.082	571.925					300.834	0	1426.91	288.845	973.658	20.575	1024.36	232.165	672.824	20.575	723.528	232.165	50.704	211.59	769.74	1312.2	386.554	1387.03	1186.65	344.505
	0.732639	200.914	1970.76	29.346	106.38	699.296	5	220.164	315.975	498.382	-1965.76	19.25	-1654.78	-479.132	310.975	120.27	6.105	798.143	2049.34	497.544	2146.93			377.274	2140.83					234.834	0	1708.68	1507.12	1952.98	89.095	480.654	235.725	1718.14	89.095	245.82	235.725	-1472.32	146.63	480.782	1274.32	712.846	703.07	678.504	88.26
	0.733333	134.862	2014.47	28.14	27.535	816.242	12.62	596.968	44.635	681.38	-2001.85	462.106	-1969.84	-219.274	32.015	824.69	0	1696.19	606.3	1146.42	2055.65			321.732	2055.65					377.748	0	1710.29	1878.88	563.968	7.5	493.396	740.58	186.22	7.5	115.648	740.58	-70.572	733.08	811.884	1389.61	676.806	2330.83	700.288	141.2
	0.734028	51.344	876.205	53.978	123.535	1255.81	1001.8	698.91	1416.51	1204.47	125.595	647.566	540.305	-556.9	414.71	2562.07	0	949.57	95.335	872.042	2414.8			-1690.03	2414.8					862.428	157.235	1023.36	429.265	171.714	106.67	1146.52	220.355	-690.714	-50.565	284.096	63.12	974.81	113.685	736.014	1678.44	399.298	1309.37	534.738	787.51
	0.734722	66.256	1429.46	66.234	175.015	1008.58	1322.44	1354.71	650.005	942.328	-107.02	1288.45	-779.46	346.124	-672.44	2413.28	212.185	682.303	676.785	690.084	1306.79			-1723.2	1094.61					1283.72	75.125	931.83	385.22	117.742	503.345	281.604	211.095	-1165.98	428.22	-1002.11	135.97	163.862	-292.25	625.966	1016.04	270.402	901.87	449.49	556.505
	0.735417	49.916	826.59	301.944	69.665	616.46	561.025	1018.42	351.755	566.544	-265.565	968.508	-474.835	401.964	-209.27	1158.63	72.465	353.418	1681.58	341.582	1556.03			-817.046	1483.56					1004.95	15.115	1337.05	688.65	70.748	485.585	335.3	366.665	-934.202	470.47	-669.65	351.55	264.552	-118.92	595.324	1149.48	759.648	1233.8	719.744	848.27
	0.736111	135.25	902.935	1112.6	148.16	785.7	356.045	494.606	372.78	650.45	-546.89	359.356	-530.155	-291.094	16.735	479.602	0	714.605	519.285	312.26	1852.75			-167.342	1852.75					1906.7	11.77	1508.45	869.415	928.156	36.27	376.518	1489.04	-978.54	24.5	-1530.18	1477.27	-551.638	1452.77	857.096	804.03	442.312	778.205	725.138	1137.72
	0.736806	90.638	905.695	998.132	354.76	892.462	739.935	594.798	98.55	801.824	-165.76	504.16	-807.145	-297.664	-641.385	837.908	257.985	861.607	582.875	879.724	1261.52			41.816	1003.53					922.766	1099.22	1712.27	1765.62	571.466	932.46	403.198	704.415	-351.3	-166.76	-519.568	-394.805	-168.268	-228.045	815.378	854.6	564.342	1434.55	530.42	1106.01
	0.7375	499.564	406.775	856.414	364.095	636.032	668.905	291.442	162.65	136.468	262.13	-208.122	-244.125	-344.59	-506.255	623.918	2	894.293	90.015	804.59	1296.99			180.672	1294.99					1616.77	452.39	1593.03	1540.29	852.122	1184.19	760.126	449.92	-764.648	731.805	-856.644	-2.47	-91.996	-734.275	396.906	295.255	692.11	853.15	851.852	539.885
	0.738194	839.404	346.92	665.918	93.21	984.738	748.535	713.728	19.525	145.334	401.615	-125.676	-327.395	-271.01	-729.01	1365.31	378.945	2050.53	248.185	335.446	776.51			-1029.87	397.565					817.684	1800.73	1533.66	1814.92	1381.5	105.615	862.848	251.66	563.818	-1695.12	45.164	-1549.07	-518.654	146.045	427.758	372.41	1271.5	1409.44	823.392	208.31
	0.738889	793.62	261.2	467.572	34.36	957.95	259.335	883.226	22.7	164.33	-1.865	89.606	-238.5	-74.724	-236.635	1057.19	0	1020.67	105.825	1452.9	1437.18			395.712	1437.18					719.05	1666.12	2003.45	1345.94	1637.98	75.24	722.452	940.07	918.934	-1590.88	3.402	-726.05	-915.532	864.83	535.06	409.4	1416.84	1577.14	736.33	363.37
	0.739583	1511.98	294.73	242.074	165.545	540.824	170.795	416.106	187.875	-971.158	-123.935	-1095.88	-106.855	-124.718	17.08	776.828	0	1167.69	253.41	280.272	440.8			-496.556	440.8					1158.57	536.28	2528.28	1532.38	741.456	191.065	570.752	950.75	-417.112	-345.215	-587.816	414.47	-170.704	759.685	828.5	1077.11	927.464	1025.62	1154.55	31.715
	0.740278	828.464	0	206.848	295.535	472.964	4	721.504	72.17	-355.5	4	-106.96	72.17	248.54	68.17	276.758	0	844.37	97.665	190.692	789.18			-86.066	789.18					642.082	830.23	906.104	639.435	711.686	0	705.306	425.985	69.604	-830.23	63.224	-404.245	-6.38	425.985	562.296	1117.98	1029.41	1246.44	535.888	301.055
	0.740972	924.928	144.19	367.454	388.29	273.384	160.09	746.09	34.47	-651.544	15.9	-178.838	-109.72	472.706	-125.62	504.754	727.95	603.847	682.38	629.374	479.105			124.62	-248.845					1939.82	57.84	799.048	922.42	1117.57	185.915	1793.03	0	-822.248	128.075	-146.794	-57.84	675.454	-185.915	724.506	470.655	1389.88	1080.62	895.966	118.85
	0.741667	1383.78	507.765	439.08	676.255	392.62	44.05	1024.76	84.555	-991.158	-463.715	-359.016	-423.21	632.142	40.505	648.458	384.105	857.992	1511.61	535.892	946.885			-112.566	562.78					129.318	14.705	1563.74	1070.96	1198.94	0	1509.22	184.305	1069.63	-14.705	1379.9	169.6	310.276	184.305	571.216	1160.99	963.228	899.805	950.916	792.815
	0.742361	1100.98	939.56	206.306	749.86	227.01	56.205	1015.57	217.005	-873.972	-883.355	-85.416	-722.555	788.556	160.8	862.738	391.435	587.003	1691.03	717.352	75.22			-145.386	-316.215					444.616	23.535	1057.03	610.58	1904.56	1130.67	1366	13.5	1459.95	1107.13	921.386	-10.035	-538.562	-1117.17	624.636	2427.76	1466.21	1798.91	939.782	2338.36
	0.743056	904.784	1533.33	225.01	419.275	4.57	1011.88	624.966	107.575	-900.214	-521.45	-279.818	-1425.75	620.396	-904.3	598.656	683.8	1120.97	924.755	662.722	57.02			64.066	-626.78					207.444	11.81	1269.26	4263.48	1012.36	653.425	804.382	224.935	804.912	641.615	596.938	213.125	-207.974	-428.49	936.466	566.89	1336.2	2385.96	1226.27	1342.87
	0.74375	681.992	1278.81	233.406	358.5	69.706	834.81	238.53	13.435	-612.286	-443.995	-443.462	-1265.37	168.824	-821.375	481.378	391.945	931.52	567.415	533.576	45.97			52.198	-345.975					571.928	96.97	1166.96	1849.29	728.272	82.49	833.62	182.5	156.344	-14.48	261.692	85.53	105.348	100.01	832.4	102.935	1038.41	1585.38	2387.29	539.64
	0.744444	739.696	1074.68	31.15	618.85	733.992	1359.85	141.376	333.765	-5.704	285.16	-598.32	-740.92	-592.616	-1026.08	1533.07	530.555	1.5	315.03	498.244	1580.96			-1034.83	1050.4					690.406	270.735	1297.75	3409.59	395.614	1135.79	297.764	85.73	-294.792	865.055	-392.642	-185.005	-97.85	-1050.06	826.66	386.5	1175.64	1469.17	794.31	700.115
	0.745139	743.224	529.92	203.516	134.905	537.5	1623.51	63.018	91.72	-205.724	1093.59	-680.206	-438.2	-474.482	-1531.79	2337.36	596.935	725.028	297.1	248.692	868.395			-2088.67	271.46					874.464	11.5	1113.24	1853.22	1237.23	1133.46	722.128	449.33	362.77	1121.96	-152.336	437.83	-515.106	-684.135	759.842	296.475	1076.66	1418.19	918.592	1188.92
	0.745833	646.446	446.815	101.776	418.895	402.868	1674.62	38.936	156.195	-243.578	1227.81	-607.51	-290.62	-363.932	-1518.42	1393.33	66.36	396.475	354.065	321.852	859.42			-1071.48	793.06					801.626	94.09	1077.74	1146.07	1503.95	1884.26	171.9	285.41	702.328	1790.17	-629.726	191.32	-1332.05	-1598.85	486.384	200.935	984.99	2395.09	633.612	955.095
	0.746528	1139.55	1529.83	49.862	0	509.444	1259.21	154.532	116.485	-630.104	-270.615	-985.016	-1413.35	-354.912	-1142.73	1769.79	538.845	693.615	492.72	1693.14	1085.17			-76.652	546.33					1706.03	0	687.918	598.465	1509.55	3297.13	463.892	770.66	-196.484	3297.13	-1242.14	770.66	-1045.65	-2526.47	755.328	435.085	1000.29	1900.38	1943.15	333.99
	0.747222	555.48	2042.45	130.206	78.27	189.532	594.57	91.994	215.215	-365.948	-1447.88	-463.486	-1827.24	-97.538	-379.355	913.616	389.29	677.648	163.045	1260.58	660.92			346.962	271.63					1310.84	53.035	440.596	676.275	451.26	1354.02	556.81	462.185	-859.576	1300.98	-754.026	409.15	105.55	-891.83	1048.32	909.36	989.258	1412.91	1234.38	1014.8
	0.747917	972.418	1500.08	144.238	37.345	38.578	164.125	451.906	195.62	-933.84	-1335.95	-520.512	-1304.46	413.328	31.495	993.836	665.915	707.558	0	745.448	746.075			-248.388	80.16					2088.55	104.805	748.4	870.625	986.596	1140.62	1112.53	668.51	-1101.95	1035.82	-976.02	563.705	125.932	-472.115	954.324	1202.9	1137.6	920.93	670.288	668.97
	0.748611	896.47	518.435	8.042	0	228.306	155.175	524.816	329.92	-668.164	-363.26	-371.654	-188.515	296.51	174.745	1520.58	478.495	775.37	73.79	971.504	563.82			-549.076	85.325					2919.44	9.22	327.506	1170.89	1089.74	606.805	1362.29	998.56	-1829.7	597.585	-1557.15	989.34	272.552	391.755	893.206	1082.61	1504.59	2272.19	709.886	2444.67
	0.749306	1303.59	920.7	263.858	0	193.792	93.485	249.212	994.605	-1109.79	-827.215	-1054.37	73.905	55.42	901.12	856.592	246.09	195.83	434.775	1460.94	317.54			604.348	71.45					1721.54	19.025	517.374	22.555	1310.96	885.035	2641.86	2071.54	-410.574	866.01	920.322	2052.51	1330.9	1186.51	703.704	1976.62	1630.62	1161.12	733.714	3008.37
	0.75	1116.17	70.095	356.85	79.16	436.546	219.385	319.734	2480.97	-679.62	149.29	-796.432	2410.87	-116.812	2261.58	825.164	668.465	690.237	1562.28	246.614	238.845			-578.55	-429.62					645.168	30.63	1374.7	496.57	881.244	584.83	868.98	1065.98	236.076	554.2	223.812	1035.35	-12.264	481.15	740.428	876.815	2192.61	800.745	672.476	1747.87
	0.750694	1310.45	82.755	214.9	32.565	451.91	850.01	417.708	1563.66	-858.54	767.255	-892.742	1480.91	-34.202	713.65	943.902	1310.51	149.035	1423.6	202.858	485.985			-741.044	-824.525					1154.3	8.275	896.282	0	1321.77	936.61	1360.74	703.17	167.474	928.335	206.44	694.895	38.966	-233.44	450.256	642.345	2283.29	1858	643.166	1630.08
	0.751389	1527.88	190.86	121.558	0	525.76	771.285	163.534	559.325	-1002.12	580.425	-1364.34	368.465	-362.226	-211.96	553.012	932.345	69.885	639.4	178.488	605.78			-374.524	-326.565					1739.55	0	1109.8	0	443.948	1229.39	915.644	396.38	-1295.6	1229.39	-823.906	396.38	471.696	-833.01	592.284	247.155	1354.3	908.735	516.378	1338.49
	0.752083	1103.32	3	738.79	0	471.868	1013.67	257.446	666.23	-631.448	1010.67	-845.87	663.23	-214.422	-347.445	1059.59	675	259.257	275.25	106.776	530.57			-952.818	-144.43					1955.38	69.65	310.532	0	682.156	469.915	893.532	547.17	-1273.23	400.265	-1061.85	477.52	211.376	77.255	244.918	634.94	1394.04	677.17	528.602	1675.31
	0.752778	1133.69	203.71	962.33	62.02	401.91	872.285	863.422	622.05	-731.784	668.575	-270.272	418.34	461.512	-250.235	1334.46	493.955	288.23	1182.02	238.478	941.15			-1095.99	447.195					1378.63	1284.93	657.472	0	747.906	33.06	882.868	837.075	-630.72	-1251.87	-495.758	-447.855	134.962	804.015	819.934	482.215	1543.26	575.63	1063.32	1200.15
	0.753472	1393.16	38.755	413.764	0	410.294	530.87	1129.16	258.53	-982.864	492.115	-263.994	219.775	718.87	-272.34	1051.99	555.795	1274.65	360.945	562.63	738.1			-489.358	182.305					566.872	64.88	423.442	37.34	1429.39	58.365	920.42	2978.49	862.522	-6.515	353.548	2913.61	-508.974	2920.12	1196.41	576.41	1529.1	583.515	1169.09	1398.58
	0.754167	928.946	193.125	954.698	212.41	443.578	231.435	937.26	606.01	-485.368	38.31	8.314	412.885	493.682	374.575	969.38	1487.51	1902.86	1661.72	387.84	446.27			-581.54	-1041.24					965.118	372.98	963.332	404.85	928.548	247.005	988.846	254.525	-36.57	-125.975	23.728	-118.455	60.298	7.52	653.65	1255.81	1094.55	1209.67	948.62	948.885
	0.754861	1271.09	280.14	712.046	0	460.758	290.38	401.012	329.82	-810.328	10.24	-870.074	49.68	-59.746	39.44	616.48	1515.56	3398.64	446.535	309.376	339.27			-307.104	-1176.29					1778.66	260.16	1012.23	85.31	1404.34	80.85	739.602	2950.09	-374.32	-179.31	-1039.06	2689.93	-664.736	2869.24	561.202	743.04	1095.45	1569.23	880.982	892.375
	0.755556	1201.24	462.13	501.798	0	597.802	963.225	800.998	17.89	-603.442	501.095	-400.246	-444.24	203.196	-945.335	547.15	678.135	2935.09	244.615	385.66	880.135			-161.49	202					626.632	0	557.338	153.785	375.154	40.575	1585.07	3101.95	-251.478	40.575	958.436	3101.95	1209.91	3061.37	563.414	877.995	1626.41	788.89	830.918	280.02
	0.75625	1282.08	157.15	537.922	0	1073.97	429.41	236.994	99.62	-208.11	272.26	-1045.09	-57.53	-836.978	-329.79	477.238	1514.99	2491.18	377.51	823.38	1679.35			346.142	164.36					757.336	131.305	545.43	269.76	235.694	98.87	1328.96	2306.4	-521.642	-32.435	571.622	2175.1	1093.26	2207.53	351.458	590.09	1464.6	869.915	536.914	211.82
	0.756944	862.204	781.78	690.202	0	879.802	163.205	268.562	34.88	17.598	-618.575	-593.642	-746.9	-611.24	-128.325	221.702	3209.45	2028.31	2125.5	1744.11	1176.55			1522.41	-2032.9					1303.7	140.9	612.964	155.46	262.582	1093.41	1379.36	1581.19	-1041.12	952.51	75.652	1440.29	1116.77	487.78	142.452	66.165	1502.21	1006.77	548.378	356.99
	0.757639	949.822	1408.45	607.932	0	1045.23	300.205	428.984	96.03	95.408	-1108.24	-520.838	-1312.42	-616.246	-204.175	218.916	730.88	485	654.495	1102.56	1612.37			883.64	881.485					397.746	0	575.428	482.615	622.588	1853.62	1436.56	1048.67	224.842	1853.62	1038.81	1048.67	813.968	-804.955	223.888	186.64	1492.11	926.675	801.07	880.825
	0.758333	702.64	673.97	438.478	9.34	1280.38	508.245	192.61	17.505	577.736	-165.725	-510.03	-656.465	-1087.77	-490.74	296.006	1257.06	577.375	695.535	1210.31	94.685			914.302	-1162.38					194.018	312.285	899.434	59.825	500.264	308.725	1207.14	942.285	306.246	-3.56	1013.13	630	706.88	633.56	1267.02	45.995	1969.81	686.55	1066.23	439.365
	0.759028	1047.93	734.605	609.26	0	1711.11	255.475	88.65	12.35	663.186	-479.13	-959.278	-722.255	-1622.46	-243.125	641.634	402.025	443.808	399.4	1529.46	5			887.822	-397.025					260.158	55.76	543.11	6.71	249.25	166.66	1456.32	722.805	-10.908	110.9	1196.16	667.045	1207.07	556.145	1007.19	298.69	1096.71	679.195	1029.99	1112.47
	0.759722	948.404	327	500.83	76.44	1290.68	349.97	520.902	63.07	342.278	22.97	-427.502	-263.93	-769.78	-286.9	237.048	385.07	225.85	400.835	1569.48	1184.65			1332.43	799.58					619.654	29.835	436.362	1.12	895.728	351.37	1038.63	901.295	276.074	321.535	418.976	871.46	142.902	549.925	772.414	495.52	1626.48	1094.28	1177.61	1197.73
	0.760417	936.448	470.335	280.278	572.63	1237.51	66.115	562.886	666.475	301.062	-404.22	-373.562	196.14	-674.624	600.36	354.262	594.67	230.52	504.355	1757.73	276.66			1403.47	-318.01					941.064	2011.81	1107.59	331.945	1008.86	19.87	2026.87	626.325	67.8	-1991.93	1085.81	-1385.48	1018.01	606.455	850.54	633.48	994.094	846.7	1505.37	1434.95
	0.761111	373.498	533.29	291.078	388.5	450.836	13.465	795.778	198.5	77.338	-519.825	422.28	-334.79	344.942	185.035	885.186	396.705	235.947	536.75	795.542	243.065			-89.644	-153.64					973.988	1422.24	782.142	0	843.318	1483.51	1273.04	246.15	-130.67	61.265	299.05	-1176.09	429.72	-1237.36	664.594	1117.88	1012.46	1770.9	1462.67	1062.9
	0.761806	1042.26	507.7	183.09	676.26	931.51	25	618.802	78.635	-110.746	-482.7	-423.454	-429.065	-312.708	53.635	648.964	108.84	168.438	1498.02	1154.01	79.605			505.05	-29.235					857.284	851.495	705.74	296.31	1587.88	936.705	1137	993.67	730.6	85.21	279.718	142.175	-450.882	56.965	719.08	1268.88	1141.98	613.885	1206.42	658.115
	0.7625	1531.07	657.565	332.26	1112.42	412.348	137.765	604.89	120.175	-1118.72	-519.8	-926.182	-537.39	192.542	-17.59	568.23	605.605	485.185	2218.24	1238.83	361.705			670.602	-243.9					1128.06	2347.41	477.584	44.88	2210.81	1649.47	889.512	464.15	1082.76	-697.94	-238.544	-1883.26	-1321.3	-1185.32	782.494	1625.54	1773.82	553.015	1690.45	753.42
	0.763194	977.886	263.68	1296.88	1419.4	311.69	15.5	288.338	425.355	-666.196	-248.18	-689.548	161.675	-23.352	409.855	438.258	1825.14	574.317	679.355	735.728	1205.62			297.47	-619.515					609.788	1291.58	371.002	0	2003.27	1859.14	710.756	389.055	1393.48	567.56	100.968	-902.525	-1292.51	-1470.09	687.836	1005.41	2011.61	970.935	1625.8	535.36
	0.763889	658.306	341.555	470.714	859.175	83.22	0	331.274	141.475	-575.086	-341.555	-327.032	-200.08	248.054	141.475	743.994	1697.1	474.962	1190.12	1260.57	1816.45			516.574	119.355					436.408	1501.94	290.32	0	1962.66	1669.01	1182.76	672	1526.25	167.065	746.356	-829.945	-779.894	-997.01	228.312	1028.08	1389.96	983.2	1637.6	395.525
	0.764583	1055.48	154.79	127.908	778.03	58.946	1	993.036	42.375	-996.532	-153.79	-62.442	-112.415	934.09	41.375	782.088	2356.41	1253.06	720.535	1636.24	804.57			854.148	-1551.84					258.816	73.5	542.51	206.135	1378.64	877.495	1353.79	16	1119.82	803.995	1094.98	-57.5	-24.844	-861.495	385.096	769.585	1453.93	315.29	1491.92	692.055
	0.765278	981.348	0	79.604	1100.99	166.404	271.015	696.432	409.34	-814.944	271.015	-284.916	409.34	530.028	138.325	672.988	1049.88	849.225	616.225	571.3	95.565			-101.688	-954.31					123.512	62.755	1214.17	0	1161.15	873.795	1068.44	0	1037.64	811.04	944.93	-62.755	-92.706	-873.795	371.88	1069.69	2103.42	800.32	1910.54	345.825
	0.765972	784.92	40.31	52.622	1504.82	84.842	206.94	292.75	946.82	-700.078	166.63	-492.17	906.51	207.908	739.88	437.008	917.54	572.585	792.975	1035.11	0			598.104	-917.54					398.73	51.88	556.914	64.655	1337.01	1200.21	1576.65	237.01	938.284	1148.33	1177.92	185.13	239.636	-963.2	341.718	516.285	1307.9	362.095	2057.28	510.12
	0.766667	724.054	19.165	28.96	1529.02	84.402	0	300.264	1119.15	-639.652	-19.165	-423.79	1099.99	215.862	1119.15	459.66	1275.33	836.908	955.175	1314.68	301.08			855.018	-974.245					697.414	53.155	831.852	104.5	1349.17	773.865	908.852	108.845	651.756	720.71	211.438	55.69	-440.318	-665.02	695.102	665.49	1063.74	1276.26	2000.15	441.4
	0.767361	669.046	197.335	3.848	634.39	163.314	0	320.14	1253.69	-505.732	-197.335	-348.906	1056.36	156.826	1253.69	1106.62	1101.87	801.087	1644.26	766.632	192.15			-339.992	-909.72					1049.36	492.155	639.814	2183.59	2299.71	338.825	494.514	14	1250.35	-153.33	-554.846	-478.155	-1805.2	-324.825	582.556	838.525	1500.29	778.04	1175.48	244.775
	0.768056	577.368	523.325	98.32	211.725	125.102	0	552.256	90.45	-452.266	-523.325	-25.112	-432.875	427.154	90.45	926.972	1762.29	691.09	775.18	400.694	975.095			-526.278	-787.19					863.492	55.51	182.86	2128.25	1016.34	325.92	569.232	140.355	152.852	270.41	-294.26	84.845	-447.112	-185.565	1010.95	268.6	1042.85	442.04	1458.64	131.885
	0.76875	405.72	949.655	48.376	0	73.722	0	415.986	874.3	-331.998	-949.655	10.266	-75.355	342.264	874.3	1055.28	136.37	802.418	617.46	1392.1	60.22			336.822	-76.15					555.266	131.6	332.324	478.04	958.632	338.23	898.158	16.04	403.366	206.63	342.892	-115.56	-60.474	-322.19	882.91	623.81	1380.81	1303.66	2828.86	2
	0.769444	598.77	423.44	283.676	59.395	187.83	0	447.192	625.825	-410.94	-423.44	-151.578	202.385	259.362	625.825	891.502	0	715.54	1755.51	773.976	149.29			-117.526	149.29					717.526	151.37	848.006	1348.91	1720.21	64.08	1123.14	60.91	1002.69	-87.29	405.614	-90.46	-597.072	-3.17	1152.66	998.86	960.38	833.325	1559.17	204.98
	0.770139	285.904	1244.15	884.638	28.3	44.626	0	508.708	565.43	-241.278	-1244.15	222.804	-678.725	464.082	565.43	784.29	20	402.988	2582.72	570.798	73.475			-213.492	53.475					505.99	71.775	914.676	778.73	1064.29	214.295	1373.1	82.3	558.296	142.52	867.108	10.525	308.812	-131.995	1041.11	980.555	706.264	475.535	1370.07	0
	0.770833	574.904	624.33	195.082	0	36.566	0	223.054	16.57	-538.338	-624.33	-351.85	-607.76	186.488	16.57	349.048	160.695	708.428	1485.3	1493.48	179.93			1144.43	19.235					603.454	4.5	1088.09	1439.73	794.43	2	1260.31	10.5	190.976	-2.5	656.86	6	465.884	8.5	1009.19	274.2	1140.3	1199.3	1471.47	192.7
	0.771528	516.984	721	120.512	0	166.908	0	168.35	370.97	-350.076	-721	-348.634	-350.03	1.442	370.97	862.412	268.47	625.66	994.58	1417.5	90.275			555.086	-178.195					385.524	590.99	433.578	564.745	1355.57	478.09	484.968	138.63	970.048	-112.9	99.444	-452.36	-870.604	-339.46	955.07	205.135	901.244	1050.62	1313.88	103.44
	0.772222	495.238	707.38	105.064	0	283.12	0	58.966	0	-212.118	-707.38	-436.272	-707.38	-224.154	0	1243.58	384.585	658.523	974.325	1913.45	173.35			669.862	-211.235					1376.2	267.18	353.41	552.55	1339.12	70.845	526.644	37.5	-37.082	-196.335	-849.56	-229.68	-812.478	-33.345	538.326	774.4	1366.75	742.335	1035.54	0
	0.772917	327.332	1455.79	221.192	0	41.5	11.38	29.752	9	-285.832	-1444.4	-297.58	-1446.79	-11.748	-2.38	1443.64	188.695	432.022	1313.44	1018.25	129.56			-425.396	-59.135					987.278	287.19	320.418	506.41	1505.84	273.72	439.986	8.5	518.558	-13.47	-547.292	-278.69	-1065.85	-265.22	353.256	74.985	1117.7	493.26	1568.56	114.525
	0.773611	214.732	1103.7	864.424	0	50.992	0	0.4	964.795	-163.74	-1103.7	-214.332	-138.905	-50.592	964.795	1716.01	260.595	1000.46	775.265	927.636	266.925			-788.376	6.33					554.274	0	396.036	774.595	571.056	0	802.44	181.565	16.782	0	248.166	181.565	231.384	181.565	551.366	665.315	1009.23	188.62	1330.58	0
	0.774306	367.498	1421.8	473.346	0	96.958	0	122.57	859.29	-270.54	-1421.8	-244.928	-562.51	25.612	859.29	586.664	425.885	432.765	2708.29	1372.9	227.65			786.238	-198.235					854.008	107.88	634.496	877.05	1354.41	0	414.984	479.835	500.402	-107.88	-439.024	371.955	-939.426	479.835	415.956	485.275	913.474	659.14	1174.9	0
	0.775	260.574	1161.28	533.73	0	58.584	0	315.842	1219.89	-201.99	-1161.28	55.268	58.615	257.258	1219.89	555.584	122.025	726.555	2088.55	1396.4	202.935			840.812	80.91					414.342	227.7	536.51	736.575	1637.28	57.345	154.036	595.185	1222.94	-170.355	-260.306	367.485	-1483.24	537.84	729.086	740.315	1300.42	361.065	1437.65	236.745
	0.775694	280.42	522.57	119.524	0	90.432	18.125	308.9	131.18	-189.988	-504.445	28.48	-391.39	218.468	113.055	1018.33	40.9	728.72	929.115	1282.57	36.61			264.246	-4.29					366.97	40.625	312.194	146.42	1144.07	142.47	375.786	131.07	777.096	101.845	8.816	90.445	-768.28	-11.4	482.952	779.995	1455.52	589.165	2064.33	337.605
	0.776389	195.034	1748.93	89.096	0	214.648	0	24.264	0	19.614	-1748.93	-170.77	-1748.93	-190.384	0	660.148	542.93	1147.29	1830.81	1131.62	436.76			471.47	-106.17					536.222	0	178.004	171.505	1041.89	719.5	685.276	857.34	505.67	719.5	149.054	857.34	-356.616	137.84	1004.26	527.425	1681.14	472.225	1908.98	117.825
	0.777083	132.35	2399.45	60.534	0	193.428	0	121.954	0	61.078	-2399.45	-10.396	-2399.45	-71.474	0	733.058	62.915	719.347	1819.56	727.674	652.83			-5.384	589.915					561.456	105.84	245.332	27.755	1421.21	130.42	23.76	17.77	859.75	24.58	-537.696	-88.07	-1397.45	-112.65	1214.41	729.945	1808.93	1522.52	1197.54	327.06
	0.777778	126.55	1731.54	104.992	0	100.114	0	13.822	253.615	-26.436	-1731.54	-112.728	-1477.92	-86.292	253.615	632.094	458.95	1693.06	1206.49	791.09	305.67			158.996	-153.28					697.012	106.55	224.484	152.24	948.326	258.74	227.402	916.93	251.314	152.19	-469.61	810.38	-720.924	658.19	891.612	640.8	1527.73	1064.75	773.352	347.73
	0.778472	36.672	1851.34	41.49	0	223.388	0	1	226.435	186.716	-1851.34	-35.672	-1624.9	-222.388	226.435	227.412	766.485	648.663	1320.4	1418.01	92.02			1190.6	-674.465					166.398	303.745	133.022	615.26	697.048	702.74	510.316	819.51	530.65	398.995	343.918	515.765	-186.732	116.77	901.932	1103.57	1065.16	591.205	1016.01	56.92
	0.779167	209.694	1653.04	120.436	0	88.69	0	1.788	658.135	-121.004	-1653.04	-207.906	-994.905	-86.902	658.135	129.41	739.235	391.488	1759.8	1009.19	205.79			879.776	-533.445					849.348	255.98	102.28	1024.46	222.252	210.98	856.57	453.52	-627.096	-45	7.222	197.54	634.318	242.54	871.714	1076.66	551.852	281.755	788.156	72.06
	0.779861	397.846	1184.21	253.896	0	1649.3	0	3.8	201.725	1251.45	-1184.21	-394.046	-982.49	-1645.5	201.725	121.298	237.11	435.798	322.49	721.9	306.245			600.602	69.135					470.712	602.87	312.666	995.175	1151.59	956.485	644.452	143.775	680.88	353.615	173.74	-459.095	-507.14	-812.71	308.618	1142.79	803.162	668.06	732.196	230.83
	0.780556	258.734	606.41	553.63	0	1342.4	0	0	45.5	1083.67	-606.41	-258.734	-560.91	-1342.4	45.5	110.698	18.77	975.822	502.18	486.958	703.39			376.26	684.62					114.766	854.96	78.052	0	1405.9	2393.32	995.448	433.925	1291.13	1538.36	880.682	-421.035	-410.452	-1959.39	774.734	698.18	592.79	497.7	815.698	373.09
	0.78125	592.332	450.615	940.564	0	981.626	359.075	11.286	0	389.294	-91.54	-581.046	-450.615	-970.34	-359.075	679.42	271.7	391.882	1135.65	1123.45	308.985			444.028	37.285					214.548	21.025	568.326	623.435	1713.07	604.335	1774.77	499.335	1498.53	583.31	1560.22	478.31	61.698	-105	379.14	1095.26	437.008	706.28	418.754	59.34
	0.781944	831.714	133.175	1063.63	235.785	1340	1105.95	38.306	0	508.282	972.78	-793.408	-133.175	-1301.69	-1105.95	106.38	85.81	1075.08	1168.53	2487.75	74.22			2381.37	-11.59					1419.38	65.04	254.298	596.2	1519.08	109.255	1638.04	113.72	99.696	44.215	218.654	48.68	118.958	4.465	459.89	1455.97	1326.83	1080.05	516.114	67.71
	0.782639	615.798	589.705	815.466	0	738.426	871.18	39.938	0	122.628	281.475	-575.86	-589.705	-698.488	-871.18	861.872	1671.73	528.38	1583.84	1291.46	320.155			429.592	-1351.58					925.34	19.87	767.864	358.61	869.212	24.75	936.82	150.605	-56.128	4.88	11.48	130.735	67.608	125.855	312.65	1497.24	423.238	1135.73	327.458	121.555
	0.783333	547.444	1077.03	636.6	0	1084.27	380.77	394.62	0	536.826	-696.255	-152.824	-1077.03	-689.65	-380.77	554.654	372.675	1051.69	854.685	1029.27	152.705			474.616	-219.97					1612.15	20.615	331.222	214.47	755.564	33.015	1570.92	33.685	-856.588	12.4	-41.228	13.07	815.36	0.67	760.024	967.585	722.926	1245.71	1074.52	133.8
	0.784028	1065.67	548.885	563.954	0	1808.28	542.88	502.32	0	742.608	-6.005	-563.352	-548.885	-1305.96	-542.88	398.942	1153.04	933.94	116.305	960.47	305.205			561.528	-847.83					995.626	0	312.482	115.575	2456.4	57.32	2414.49	138.635	1460.77	57.32	1418.87	138.635	-41.906	81.315	479.19	1254.24	978.53	974.145	563.782	742.105
	0.784722	1011.81	277.13	353.568	0	1351.26	806.965	60.52	0	339.45	529.835	-951.288	-277.13	-1290.74	-806.965	266.274	1177.36	858.64	704.565	537.508	531.815			271.234	-645.545					950.314	145.705	851.968	0	212.366	3.5	1968.37	151.5	-737.948	-142.205	1018.06	5.795	1756	148	191.154	316.345	830.568	468.06	947.608	710.405
	0.785417	1231.3	102.715	380.64	0	996.386	788.15	358.502	0	-234.914	685.435	-872.798	-102.715	-637.884	-788.15	505.4	361.305	961.923	2155.11	540.49	207.365			35.09	-153.94					706.476	48.725	868.02	0	145.33	0	1403.39	494.405	-561.146	-48.725	696.918	445.68	1258.06	494.405	367.724	777.09	635.302	237.665	370.862	230.81
	0.786111	1273.75	18.385	318.714	252.905	1021.8	1571.12	358.112	0	-251.952	1552.73	-915.638	-18.385	-663.686	-1571.12	521.632	658.93	337.01	778.33	599.882	258.155			78.25	-400.775					867.552	0	583.806	0	139.764	35.28	2113.76	311.045	-727.788	35.28	1246.2	311.045	1973.99	275.765	637.762	796.935	738.072	1019.42	675.508	219.805
	0.786806	545.258	868.24	48.148	704.92	772.322	839.895	350.504	36.285	227.064	-28.345	-194.754	-831.955	-421.818	-803.61	276.994	656.785	387.325	120.76	163.992	65.025			-113.002	-591.76					825.666	109.555	51.554	0	1141.19	0	1496.41	450.12	315.522	-109.555	670.748	340.565	355.226	450.12	890.562	1285.81	567.554	769.965	1330.14	19
	0.7875	387.652	1021.92	380.032	44.1	871.656	54.62	203.398	0	484.004	-967.305	-184.254	-1021.92	-668.258	-54.62	503.708	255.4	212.148	130.225	326.07	537.26			-177.638	281.86					854.066	30.865	459.386	58.77	793.328	0	1102.62	221.43	-60.738	-30.865	248.55	190.565	309.288	221.43	827.402	1442.67	636.92	58.15	769.636	0
	0.788194	117.218	2162.97	677.208	28.15	1037	129.24	395.552	641.56	919.78	-2033.73	278.334	-1521.41	-641.446	512.32	343.944	398.345	270.137	59.425	264.872	70.265			-79.072	-328.08					1120.92	51.635	453.79	394.83	245.59	22.75	1475.15	1492.06	-875.326	-28.885	354.232	1440.42	1229.56	1469.31	1320.15	1927.86	855.06	53.595	733.708	116.71
	0.788889	74.284	1488.97	542.202	0	291.67	20.75	436.384	1046.45	217.386	-1468.22	362.1	-442.515	144.714	1025.7	523.058	297.145	478.587	182.125	538.568	291.04			15.51	-6.105					617.804	7.92	443.828	33.71	385.004	176.51	844.85	2070.72	-232.8	168.59	227.046	2062.8	459.846	1894.21	702.786	1430.05	674.098	115.2	607.272	562.63
	0.789583	379.682	421.67	338.018	0	569.654	136.095	682.882	1.5	189.972	-285.575	303.2	-420.17	113.228	-134.595	253.122	721.19	446.57	1005.23	560.936	57.085			307.814	-664.105					661.468	0	907.762	510.55	563.302	252.155	1003.76	1092.71	-98.166	252.155	342.296	1092.71	440.462	840.555	549.842	657.645	443.876	225.255	461.316	808.89
	0.790278	581.572	1258.98	598.764	0	309.666	124.28	623.456	0	-271.906	-1134.7	41.884	-1258.98	313.79	-124.28	238.168	223.91	680.68	1163.04	455.142	40.23			216.974	-183.68					350.066	0	1239.29	528.11	605.664	0	1276.11	44.435	255.598	0	926.046	44.435	670.448	44.435	525.016	693.615	618.866	244.605	931.166	85.915
	0.790972	367.344	1517.63	703.374	0	266.124	11.18	912.196	0	-101.22	-1506.45	544.852	-1517.63	646.072	-11.18	446.158	647.975	28.9525	562.48	545.642	36.13			99.484	-611.845					824.648	0	1145.79	541.505	870.314	425.45	500.296	10.26	45.666	425.45	-324.352	10.26	-370.018	-415.19	572.56	558.735	1039.35	0	327.616	762.8
	0.791667	192.558	287.765	555.768	153.79	414.252	8.73	384.604	119.415	221.694	-279.035	192.046	-168.35	-29.648	110.685	850.344	9.9	134.14	236.335	1465.84	463.235			615.498	453.335					929.234	0	490.374	551.11	160.57	816.185	923.324	1	-768.664	816.185	-5.91	1	762.754	-815.185	472.598	923.955	602.432	41.185	366.732	591.21
	0.792361	0	66.565	507.244	387.755	565.622	9.605	549.28	3.905	565.622	-56.96	549.28	-62.66	-16.342	-5.7	1061.18	0	392.355	649.805	1807.59	685.355			746.418	685.355					1602.62	0	700.426	4	182.716	1120.51	649.174	43.85	-1419.91	1120.51	-953.45	43.85	466.458	-1076.66	1206.9	676.775	763.718	0	287.672	818.3
	0.793056	100.218	80.79	383.114	157.775	79.18	0	220.234	0	-21.038	-80.79	120.016	-80.79	141.054	0	554.524	521.455	934.857	915.55	1152.54	808.99			598.014	287.535					1741.21	170.74	864.248	38.14	352.446	77.765	354.966	970.955	-1388.76	-92.975	-1386.24	800.215	2.52	893.19	735.378	367.26	636.48	0	334.706	757.68
	0.79375	230.092	0	202.484	0	328.232	0	28.06	320.205	98.14	0	-202.032	320.205	-300.172	320.205	367.834	270.625	1452.94	383.55	842.854	1907.89			475.02	1637.27					720.374	69.525	491.066	1211.62	1162.12	183.61	1176.95	1259.1	441.746	114.085	456.574	1189.57	14.828	1075.49	636.778	1077.71	845.126	0	147.636	390.91
	0.794444	240.684	51.66	145.986	9.86	696.746	0	187.024	163.35	456.062	-51.66	-53.66	111.69	-509.722	163.35	689.7	178.47	1138.4	650.99	587.392	2814.78			-102.308	2636.32					526.216	157.715	330.84	241.125	644.002	383.485	904.44	1312.26	117.786	225.77	378.224	1154.54	260.438	928.77	351.758	589.64	1567.85	92.455	805.82	60.045
	0.795139	336.262	82.495	34.69	0	194.15	0	249.514	713.62	-142.112	-82.495	-86.748	631.125	55.364	713.62	312.374	0	209.768	69.54	500.454	1148.48			188.08	1148.48					211.868	35.825	398.504	55.34	1236.1	0	310.326	156.355	1024.23	-35.825	98.458	120.53	-925.77	156.355	581.412	592.995	1505.31	23.365	636.296	7.5
	0.795833	376.134	0	18.51	0	284.356	24.055	505.906	468.51	-91.778	24.055	129.772	468.51	221.55	444.455	446.916	249.61	87.6225	339.845	641.706	3427.48			194.79	3177.87					155.206	946.355	1474.08	0	395.412	414.65	355.336	746.495	240.206	-531.705	200.13	-199.86	-40.076	331.845	536.79	865.08	1186.01	84.345	378.728	52.275
	0.796528	255.596	529.21	169.838	0	171.51	0	418.158	1035.32	-84.086	-529.21	162.562	506.105	246.648	1035.32	84.188	470.485	190.665	221.12	477.59	5771.19			393.402	5300.7					97.19	615.505	165.812	66.575	617.666	119.13	487.256	1022.49	520.476	-496.375	390.066	406.985	-130.41	903.36	828.538	738.715	1310.5	82.09	237.466	934.255
	0.797222	316.87	1319.53	446.26	0	250.382	110.67	1226.81	1230.5	-66.488	-1208.86	909.942	-89.025	976.43	1119.83	122.386	403.92	482.64	224.15	221.972	3611.43			99.586	3207.51					149.046	2	561.108	0	328.486	742.695	451.754	383.13	179.44	740.695	302.708	381.13	123.268	-359.565	594.034	289.93	556.3	0	193.204	428.065
	0.797917	141.346	482.66	717.034	0	87.886	346.935	359.948	15.5	-53.46	-135.725	218.602	-467.16	272.062	-331.435	55.822	0	461.798	265.585	763.628	1883.88			707.806	1883.88					471.292	405.895	887.338	547.125	211.392	48.665	2084.86	231.405	-259.9	-357.23	1613.56	-174.49	1873.46	182.74	576.03	1204.82	456.864	0	533.4	862.14
	0.798611	163.986	235.065	782.146	0	135.208	0	612.676	274.635	-28.778	-235.065	448.69	39.57	477.468	274.635	515.034	0	1113.66	569.3	1102.63	1357.86			587.592	1357.86					150.558	1230.8	511.838	992.225	186.512	96.575	887.628	283.065	35.954	-1134.22	737.07	-947.73	701.116	186.49	729.478	1165.41	716.728	430.93	362.668	0
	0.799306	26.854	28.02	625.646	0	78.472	0	320.452	178.33	51.618	-28.02	293.598	150.31	241.98	178.33	302.418	0	429.27	664.24	402.828	2108.32			100.41	2108.32					458.47	1768.28	649.004	393.895	403.318	0	709.678	353.87	-55.152	-1768.28	251.208	-1414.41	306.36	353.87	450.07	537.665	948.8	244.225	286.63	41.3
	0.8	108.308	23.715	808.92	0	239.082	0	222.144	0	130.774	-23.715	113.836	-23.715	-16.938	0	730.738	0	418.322	232.11	683.306	1761.51			-47.432	1761.51					163.632	1136.84	867.284	268.045	493.996	0	759.608	495.135	330.364	-1136.84	595.976	-641.7	265.612	495.135	464.41	783.675	1099.29	570.61	420.884	77.555
	0.800694	457.552	166.69	478.166	0	283.02	0	208.418	41.79	-174.532	-166.69	-249.134	-124.9	-74.602	41.79	1341.75	211.875	197.993	30.365	332.524	976.655			-1009.23	764.78					182.45	1148.61	826.204	1132.17	1120.77	224.505	314.916	880.635	938.32	-924.1	132.466	-267.97	-805.854	656.13	332.2	960.63	771.38	275.06	596.468	2
	0.801389	68.432	87.905	148.288	0	246.348	302.945	304.236	7.5	177.916	215.04	235.804	-80.405	57.888	-295.445	536.164	173.74	330.053	0	302.816	669.605			-233.348	495.865					201.498	966.165	1133.77	835.065	1673.98	16.985	653.238	166.245	1472.48	-949.18	451.74	-799.92	-1020.74	149.26	387.262	588.105	684.684	375.215	326.806	97.1
	0.802083	108.546	127.495	317.614	12.75	328.2	119.815	542.438	12.855	219.654	-7.68	433.892	-114.64	214.238	-106.96	469.354	291.6	625.17	6.265	177.88	1068.58			-291.474	776.98					473.476	1247.7	318.842	1257.58	1204.09	904.555	355.614	141.58	730.614	-343.15	-117.862	-1106.12	-848.476	-762.975	313.786	1120.53	807.004	1.5	294.848	49.115
	0.802778	37.546	81.065	172.44	47.16	143.254	0	753.374	15.5	105.708	-81.065	715.828	-65.565	610.12	15.5	455.792	528.485	282.038	0	16.068	328.145			-439.724	-200.34					238.592	464.32	736.228	1858.23	1326.89	266.575	641.732	1257.62	1088.3	-197.745	403.14	793.3	-685.158	991.045	399.148	1119.84	749.054	40.225	658.228	142.3
	0.803472	30.292	0	201.306	415.315	274.14	0	116.03	14	243.848	0	85.738	14	-158.11	14	970.212	442.655	476.305	91.29	344.418	409.935			-625.794	-32.72					194.612	301.225	566.734	1477.18	2884.86	1017.15	1088.24	151.55	2690.25	715.925	893.624	-149.675	-1796.62	-865.6	259.208	364.985	621.194	380.135	636.836	0
	0.804167	173.98	10.99	575.922	341.54	375.538	0	239.576	251.21	201.558	-10.99	65.596	240.22	-135.962	251.21	722.658	2	231.005	724.49	510.294	356.685			-212.364	354.685					460.08	73.09	1001.39	3007.74	1059.63	1241.09	597.31	1535.03	599.552	1168	137.23	1461.94	-462.322	293.94	405.002	384.045	790.832	99.465	572.38	0
	0.804861	213.788	0	478.212	230.67	167.372	0	455.072	650.05	-46.416	0	241.284	650.05	287.7	650.05	458.188	0	130.347	53.84	869.998	102.73			411.81	102.73					140.298	648.395	1089.78	982.96	106.148	2066	584.102	1053.41	-34.15	1417.61	443.804	405.02	477.954	-1012.59	390.81	1138.06	507.906	222.11	479.09	100.905
	0.805556	326.798	0	80.072	172.405	203.436	0	18.814	134.505	-123.362	0	-307.984	134.505	-184.622	134.505	809.48	0	210.355	50.725	543.548	377.33			-265.932	377.33					446.282	1489.39	331.086	1565.56	331.3	501.42	731.864	592.685	-114.982	-987.97	285.582	-896.705	400.564	91.265	557.136	920.105	39.63	380.555	226.738	71.875
	0.80625	172.812	0	406.85	975.29	199.22	0	43.292	12.085	26.408	0	-129.52	12.085	-155.928	12.085	787.826	153.94	198.102	209.19	58.044	83.14			-729.782	-70.8					878.504	995.985	302.854	1449.15	999.008	1936.24	581.022	85.85	120.504	940.26	-297.482	-910.135	-417.986	-1850.39	122.442	1450.27	319.696	642.15	318.638	459.87
	0.806944	488.916	0	870.006	316.945	327.89	0	15.264	12.165	-161.026	0	-473.652	12.165	-312.626	12.165	303.508	0	64.2875	52.5	36.372	121.05			-267.136	121.05					630.906	2076.49	961.662	605.44	1205.74	779.26	655.208	618.38	574.832	-1297.23	24.302	-1458.11	-550.53	-160.88	66.214	1420.01	579.376	56.475	225.682	1212.44
	0.807639	746.142	0	717.04	360.545	339.878	0	0	20.885	-406.264	0	-746.142	20.885	-339.878	20.885	342.74	0	187.197	188.86	98.066	182.015			-244.674	182.015					776.152	702.56	866.976	347.03	1419.07	476.87	1377.48	123.845	642.922	-225.69	601.324	-578.715	-41.598	-353.025	143.456	904.045	309.074	121.12	676.448	450.905
	0.808333	939.168	0	438.364	98.335	234.978	0	24.936	0	-704.19	0	-914.232	0	-210.042	0	345.266	0	128.507	490.14	245.436	29.345			-99.83	29.345					747.632	186.815	495.328	53.605	594.088	1528.48	1900.37	1155.91	-153.544	1341.67	1152.74	969.095	1306.29	-372.575	71.144	969.21	494.112	159.1	698.206	500.36
	0.809028	700.288	0	1098.95	416.805	254.534	0	9.186	4	-445.754	0	-691.102	4	-245.348	4	48.622	831.91	399.36	232.275	59.67	392.855			11.048	-439.055					833.784	1016.28	126.33	122.385	1034.62	2426.66	879.456	514.05	200.84	1410.38	45.672	-502.23	-155.168	-1912.61	278.652	498.75	512.914	202.435	575.392	687.795
	0.809722	616.724	0	1186.07	60.11	354.13	1	7.012	0	-262.594	1	-609.712	0	-347.118	-1	836.87	0.5	1624.22	534.065	152.726	51.9			-684.144	51.4					1122.72	1209.15	728.628	208.735	399.94	963.62	1367.28	629.99	-722.776	-245.535	244.566	-579.165	967.342	-333.63	189.316	852.045	665.238	51.985	381.194	124.195
	0.810417	591.844	0	1207.47	9	123.884	8.5	37.442	0	-467.96	8.5	-554.402	0	-86.442	-8.5	1102.77	158.17	791.247	372.135	127.43	3			-975.344	-155.17					729.964	2114.07	1167.97	1152.47	648.234	318.995	1188.79	989.735	-81.73	-1795.08	458.826	-1124.34	540.556	670.74	67.386	508.69	303.892	0	340.818	84.85
	0.811111	559.69	0	1215.31	0	254.974	0	0	305.975	-304.716	0	-559.69	305.975	-254.974	305.975	390.562	0	468.567	820.875	187.532	17.355			-203.03	17.355					442.198	799.58	957.946	2675.97	517.73	886.81	849.676	1009.22	75.532	87.23	407.478	209.635	331.946	122.405	97.178	662.79	341.586	0	199.962	147.205
	0.811806	495.17	0	1263.42	0	264.63	0	96.78	42.58	-230.54	0	-398.39	42.58	-167.85	42.58	759.898	0	330.798	648.265	448.26	23.5			-311.638	23.5					560.568	1101.88	918.294	3415.24	476.112	41.745	1030.26	805.525	-84.456	-1060.13	469.696	-296.355	554.152	763.78	51.492	345.205	427.572	0	417.38	226.78
	0.8125	567.242	0	722.302	0	226.856	84.375	263.722	0	-340.386	84.375	-303.52	0	36.866	-84.375	602.232	300.755	304.618	360.585	645.19	108.73			42.958	-192.025					387.476	1452.02	819.09	2188.48	985.984	69.595	617.392	638.63	598.508	-1382.42	229.916	-813.385	-368.592	569.035	106.272	437.8	538.442	40.515	869.448	35.065
	0.813194	359.826	0	577.966	0	71.96	0	197.57	0	-287.866	0	-162.256	0	125.61	0	523.886	19.005	491.373	512.245	329.482	1074.36			-194.404	1055.36					217.618	3760.33	370.874	1100.37	553.772	3.675	411.324	231.345	336.154	-3756.66	193.706	-3528.99	-142.448	227.67	197.43	1038.68	473.418	0	499.946	192.375
	0.813889	160.77	0	461.726	0	91.178	66.46	287.946	0	-69.592	66.46	127.176	0	196.768	-66.46	94.016	0	369.375	1059.2	214.734	283.33			120.718	283.33					415.846	448.725	1003.12	760.315	788.062	235.485	479.802	159.935	372.216	-213.24	63.956	-288.79	-308.26	-75.55	337.978	366.875	343.356	49.985	556.89	310.055
	0.814583	545.298	0	412.994	0	47.608	183.455	254.446	0	-497.69	183.455	-290.852	0	206.838	-183.455	48.574	0	713.043	69.925	315.962	940.595			267.388	940.595					326.406	240.295	1726.29	1934.93	648.304	89.175	437.61	114.95	321.898	-151.12	111.204	-125.345	-210.694	25.775	319.404	340.74	434.168	115.36	520.422	117.315
	0.815278	560.398	0	669.206	40.61	211.856	91.55	517.344	0	-348.542	91.55	-43.054	0	305.488	-91.55	304.554	0	560.293	173.165	441.386	1222.37			136.832	1222.37					350.042	128.6	1503.14	2009.05	1120.06	31.755	391.428	166.77	770.018	-96.845	41.386	38.17	-728.632	135.015	237.736	28.655	249.418	163.845	337.452	262.525
	0.815972	979.352	0	161.464	0	182.176	0	200.566	0	-797.176	0	-778.786	0	18.39	0	703.566	0	283.395	86.475	399.846	2835.75			-303.72	2835.75					659.454	79.92	872.932	1167.77	876.48	1300.23	450.89	786.345	217.026	1220.31	-208.564	706.425	-425.59	-513.885	639.594	498.275	279.312	1517.78	379.596	89.31
	0.816667	774.352	0	99.824	0	483.254	0	26.394	0	-291.098	0	-747.958	0	-456.86	0	508.422	66.71	615.38	190.81	811.204	1603.39			302.782	1536.68					938.364	394.805	648.866	242.58	553.698	2042.69	363.74	862.61	-384.666	1647.88	-574.624	467.805	-189.958	-1180.08	257.244	292.88	503.86	1527.42	177.378	294.69
	0.817361	530.754	0	184.244	0	185.72	71.165	53.042	0	-345.034	71.165	-477.712	0	-132.678	-71.165	554.62	63.85	430.25	247.46	1501.3	1573.64			946.682	1509.79					666.614	59.705	713.832	2068.63	370.862	1303.02	580.934	967.27	-295.752	1243.32	-85.68	907.565	210.072	-335.75	431.42	175.49	304.162	1178.24	783.438	702.14
	0.818056	880.12	0	219.246	0	330.922	14.865	112.264	0	-549.198	14.865	-767.856	0	-218.658	-14.865	429.26	131.59	552.915	721.665	1135.48	1134.29			706.218	1002.7					545.898	837.445	441.832	2134.07	123.686	1963.28	841.87	1326.88	-422.212	1125.83	295.972	489.43	718.184	-636.4	543.738	607.665	203.27	1642.34	800.01	333.255
	0.81875	951.578	0	236.086	0	51.282	0	103.064	0	-900.296	0	-848.514	0	51.782	0	632.194	159.845	229.857	1194.58	735.964	1243.88			103.77	1084.03					699.064	415.57	839.488	990.3	231.942	3453.55	500.786	1637.44	-467.122	3037.98	-198.278	1221.88	268.844	-1816.11	498.016	735.7	484.266	860.47	252.03	133.79
	0.819444	1401.12	0	41.234	0	89.412	0	43.416	191.36	-1311.71	0	-1357.7	191.36	-45.996	191.36	300.768	538.27	354.582	485.24	244.984	1041.75			-55.784	503.48					223.45	895.825	781.276	454.975	181.226	2098.57	111.428	1674.21	-42.224	1202.74	-112.022	778.39	-69.798	-424.355	714.828	318.45	917.684	839.795	486.19	264.855
	0.820139	513.818	0	0	0	204.67	0	4.94	127.09	-309.148	0	-508.878	127.09	-199.73	127.09	546.414	149.735	189.505	311.295	299.034	1379.23			-247.38	1229.5					131.168	669.645	251.972	1002.75	728.516	1086.14	268.58	767.65	597.348	416.495	137.412	98.005	-459.936	-318.49	538.65	508.81	543.246	179.38	236.876	21.93
	0.820833	513.628	0	60.686	13.465	548.028	0	250.508	286.74	34.4	0	-263.12	286.74	-297.52	286.74	386.82	15.5	316.793	0	71.21	95.445			-315.61	79.945					234.024	3.5	1035.61	673.48	559.464	794.855	1033.52	329.56	325.44	791.355	799.498	326.06	474.058	-465.295	675.76	170.195	242.194	103.745	300.972	224.555
	0.821528	925.478	0	170.556	0	202.024	0	281.426	777.865	-723.454	0	-644.052	777.865	79.402	777.865	176.48	13	114.222	0	34.254	23			-142.226	10					971.072	127.525	349.732	933.06	362.052	810.235	438.976	443.505	-609.02	682.71	-532.096	315.98	76.924	-366.73	279.956	528.135	405.374	144.89	524.732	197.875
	0.822222	738.252	326.295	255.084	0	494.638	0	598.776	1339.36	-243.614	-326.295	-139.476	1013.06	104.138	1339.36	102.168	0	907.438	0	52.326	195.125			-49.842	195.125					701.278	70.105	634.432	865.2	188.796	1311.19	133.694	1477.16	-512.482	1241.09	-567.584	1407.06	-55.102	165.97	578.678	148.71	447.392	141.915	175.526	340.195
	0.822917	379.632	0	57.176	0	434.712	201.73	565.73	1855.68	55.08	201.73	186.098	1855.68	131.018	1653.95	212.374	15	912.847	0	139.108	655.95			-73.266	640.95					713.362	49.88	335.254	648.33	521.28	875.53	252.67	1611.21	-192.082	825.65	-460.692	1561.33	-268.61	735.685	692.89	591.58	459.802	124.265	414.894	322.885
	0.823611	310.22	0	289.168	373.105	409.684	8.5	487.342	255.965	99.464	8.5	177.122	255.965	77.658	247.465	319.968	4.5	418.475	0	109.526	1430.99			-210.442	1426.49					946.802	15.81	215.024	252.88	401.238	904.095	408.47	2544.76	-545.564	888.285	-538.332	2528.95	7.232	1640.66	713.428	629.4	808.184	412.055	583.588	233.545
	0.824306	629.042	0	683.374	836.865	701.056	0	207.5	68.27	72.014	0	-421.542	68.27	-493.556	68.27	394.216	10	200.032	0	254.972	666.055			-139.244	656.055					423.924	157.69	511.64	953.05	749.442	727.655	1190.76	2162.05	325.518	569.965	766.832	2004.36	441.314	1434.4	814.36	132.025	684.928	1013.09	468.104	7.5
	0.825	794.748	0	594.288	680.01	587.782	89.4	274.852	33.5	-206.966	89.4	-519.896	33.5	-312.93	-55.9	603.916	0	443.868	0	113.454	49.5			-490.462	49.5					1114.05	7.5	407.712	562.035	777.448	1635.13	244.764	740.815	-336.606	1627.63	-869.29	733.315	-532.684	-894.315	606.774	15	265.622	778.285	198.826	129.635
	0.825694	172.216	0	629.746	716.28	994.348	0	310.536	0	822.132	0	138.32	0	-683.812	0	565.538	0	179.41	168.97	76.552	65.05			-488.986	65.05					607.578	27.73	431.5	79.385	191.904	1321.25	703.382	606.505	-415.674	1293.52	95.804	578.775	511.478	-714.745	553.144	181.12	135.168	434.18	318.532	771.23
	0.826389	158.652	1.5	1021.93	1149	129.726	248.935	123.148	0	-28.926	247.435	-35.504	-1.5	-6.578	-248.935	591.4	361.365	122.095	69.945	125.498	273.18			-465.902	-88.185					118.16	9.5	489.638	230.72	137.076	1012.96	749.814	1128.91	18.916	1003.46	631.654	1119.41	612.738	115.95	456.252	24.095	306.024	122.29	402.842	1159.4
	0.827083	182.694	0	941.14	1351.61	165.546	72	197.85	0	-17.148	72	15.156	0	32.304	-72	160.268	1203.73	78.9075	281.28	86.87	65.735			-73.398	-1137.99					360.832	9.5	406.114	764.4	546.588	871.8	1264.04	1161.5	185.756	862.3	903.21	1152	717.454	289.7	335.288	30.805	397.654	233.025	826.772	1071.37
	0.827778	165.982	55.19	401.24	564.405	106.366	3	466.184	0	-59.616	-52.19	300.202	-55.19	359.818	-3	76.358	1501.65	942.242	86.785	149.93	116.555			73.572	-1385.1					143.27	43.105	431.064	482.195	412.55	1364.32	1611.05	678.475	269.28	1321.21	1467.78	635.37	1198.5	-685.84	422.056	408.66	98.554	235.79	611.926	734.11
	0.828472	298.722	2.5	266.806	0.5	174.204	0	744.11	0	-124.518	-2.5	445.388	-2.5	569.906	0	360.686	1528.97	628.038	81.07	186.766	0			-173.92	-1528.97					461.27	50.895	507.404	266.82	494.536	1060.05	975.258	1033.84	33.266	1009.15	513.988	982.945	480.722	-26.21	402.774	613.91	133.38	400.45	236.016	1413.28
	0.829167	241.598	0	779.1	465.845	605.614	0	444.332	60.455	364.016	0	202.734	60.455	-161.282	60.455	660.126	2088.6	790.987	0	215.264	1			-444.862	-2087.6					731.938	40.61	984.538	521.095	444.896	1155.66	948.416	837.89	-287.042	1115.06	216.478	797.28	503.52	-317.775	489.582	513.635	69.954	141.005	147.664	2154.68
	0.829861	163.526	0	557.114	178.935	302.89	0	466.92	135.45	139.364	0	303.394	135.45	164.03	135.45	16.89	1063.15	993.375	639.33	100.028	7.515			83.138	-1055.64					543.09	50.12	986.544	553.985	260.69	1003.22	462.322	972.86	-282.4	953.1	-80.768	922.74	201.632	-30.36	606.818	561.53	232.188	667.195	21.698	1313.02
	0.830556	532.646	0	379.114	160.9	822.096	0	368.528	130.105	289.45	0	-164.118	130.105	-453.568	130.105	641.3	1085.12	1973.35	422.235	130.664	1254.85			-510.636	169.73					708.034	158.465	833.358	809.34	478.92	848.285	918.06	619.185	-229.114	689.82	210.026	460.72	439.14	-229.1	783.852	643.87	238.884	1256.14	21.976	1640.55
	0.83125	190.08	0	254.674	136.25	719.902	0	768.384	0	529.822	0	578.304	0	48.482	0	698.702	835.32	2357.93	651.99	77.066	272.925			-621.636	-562.395					517.898	339.945	1723.45	118.37	118.026	1203.02	962.874	804.755	-399.872	863.07	444.976	464.81	844.848	-398.26	528.88	966.12	171.584	732.53	153.972	314.03
	0.831944	642.294	0	248.81	102.445	803.688	0	900.016	0	161.394	0	257.722	0	96.328	0	729.796	1126.58	1507.75	578.855	88.476	498.115			-641.32	-628.46					259.256	730.095	1535.53	329.415	826.196	791.84	906.196	1603.07	566.94	61.745	646.94	872.975	80	811.23	254.884	194.745	168.012	285.45	195.422	1808.08
	0.832639	1359.31	0	187.47	7	455.258	0	875.724	0	-904.052	0	-483.586	0	420.466	0	698.486	1116.55	1349.21	1299.12	409.692	291.125			-288.794	-825.42					471.798	28.01	683.04	305.725	681.456	862.635	980.23	1452.27	209.658	834.625	508.432	1424.26	298.774	589.635	106.778	376.74	343.724	15.53	560.112	2002.21
	0.833333	1301.48	0	483.982	0	481.384	0	756.224	0	-820.094	0	-545.254	0	274.84	0	626.948	978.06	1253.61	946.125	362.596	295.985			-264.352	-682.075					110.754	916.51	567.978	2087.53	1106.06	862.865	978.554	3193.38	995.308	-53.645	867.8	2276.87	-127.508	2330.52	352.416	1684.95	106.628	298.43	417.66	1039.2
	0.834028	872.164	264.635	256.532	22.205	752.734	0	938.24	0	-119.43	-264.635	66.076	-264.635	185.506	0	202.914	302.49	1299.73	857.915	7.28	878.665			-195.634	576.175					986.262	613.38	857.048	349.335	925.402	1342.78	903.412	2673.94	-60.86	729.4	-82.85	2060.56	-21.99	1331.16	187.06	699.245	403.166	9.5	1206.73	569.855
	0.834722	287.284	284.35	546.95	0	485.442	0	553.686	0	198.158	-284.35	266.402	-284.35	68.244	0	768.536	390.76	789.075	1228.42	84.552	766.65			-683.984	375.89					1591.23	519.47	656.592	1779.84	880.876	1262.45	1250.89	1823.32	-710.358	742.98	-340.346	1303.85	370.012	560.87	382.242	448.61	447.152	271.67	869.798	3231.37
	0.835417	610.956	0	312.272	0	343.868	394.805	583.766	0	-267.088	394.805	-27.19	0	239.898	-394.805	286.964	989.875	599.73	249.935	334.86	731.11			47.896	-258.765					1033.79	1245.34	427.696	1757.53	717.358	1377.47	2051.08	1202.12	-316.436	132.135	1017.28	-43.21	1333.72	-175.345	465.648	469.835	98.152	49.415	735.586	1689.72
	0.836111	267.534	0	428.094	0	503.68	461.61	108.096	0	236.146	461.61	-159.438	0	-395.584	-461.61	210.868	676.98	1113.28	700.365	465.26	523.325			254.392	-153.655					883.152	1200.65	536.452	606.3	323.022	1153.89	1692.8	927.875	-560.13	-46.76	809.65	-272.78	1369.78	-226.02	550.842	1282.55	18.882	170.46	266.524	3598.39
	0.836806	147.378	0	375.594	0	368.756	611.725	282.99	0	221.378	611.725	135.612	0	-85.766	-611.725	113.6	948.315	1554.85	237.125	516.908	420.34			403.308	-527.975					611.142	397.255	544.406	235.735	1142.74	93.33	1287.67	1876.98	531.594	-303.925	676.532	1479.72	144.938	1783.65	363.324	1498.29	181.148	181.27	218.568	1293.78
	0.8375	799.382	0	501.844	0	446.712	143.285	367.064	0	-352.67	143.285	-432.318	0	-79.648	-143.285	277.786	1190.77	1395.8	970.12	308.13	0			30.344	-1190.77					1005.02	20.45	381.118	1052.93	1492.17	197.4	1635.86	2380.72	487.15	176.95	630.836	2360.28	143.686	2183.32	240.076	292.74	256.63	159.19	47.978	358.945
	0.838194	616.48	32.44	747.026	0	413.046	19.235	242.644	0	-203.434	-13.205	-373.836	-32.44	-170.402	-19.235	690.136	601.64	1051.39	28.33	412.366	0			-277.77	-601.64					955.618	0	883.102	560.48	813.328	77.605	1011.25	772.615	-142.29	77.605	55.628	772.615	197.918	695.01	257.41	461.66	417.484	172.545	156.146	648.495
	0.838889	471.546	24.375	269.058	0	429.982	0	146.46	233.715	-41.564	-24.375	-325.086	209.34	-283.522	233.715	900.726	571.265	608.99	847.535	296.432	0			-604.294	-571.265					715.728	160.28	327.212	1390.18	865.308	0	390.128	537.68	149.58	-160.28	-325.6	377.4	-475.18	537.68	358.02	654.775	425.67	166.03	362.962	599.34
	0.839583	630.114	0	494.35	0	186.832	0	267.484	0	-443.282	0	-362.63	0	80.652	0	325.954	706.895	1541.03	29.5	61.916	113.38			-264.038	-593.515					604.638	0	278.314	890.54	1346.66	0	815.326	1159.73	742.024	0	210.688	1159.73	-531.336	1159.73	452.338	57.695	312.558	153.42	378.026	1074.66
	0.840278	391.156	0	389.814	0	822.44	0	885.184	0	431.284	0	494.028	0	62.744	0	706.936	996.19	811.317	8.96	100.326	88.675			-606.61	-907.515					563.806	51.335	270.114	978.54	831.946	0	644.852	2144.3	268.14	-51.335	81.046	2092.97	-187.094	2144.3	388.362	0	565.436	560.3	160.68	155.665
	0.840972	449.114	0	251.59	0	561.182	0	1100.08	0	112.068	0	650.962	0	538.894	0	3.6	145.73	768.023	207.315	633.64	0			630.04	-145.73					310.446	574.27	55.086	617.675	1138.03	615.63	517.874	423.88	827.582	41.36	207.428	-150.39	-620.154	-191.75	222.726	0	621.994	437.79	360.102	358.735
	0.841667	264.468	0	397.552	0	687.806	846.08	528.084	27	423.338	846.08	263.616	27	-159.722	-819.08	25.116	228.335	442.817	324.87	637.376	193.405			612.26	-34.93					242.522	450.475	219.838	454.74	672.008	1201.43	528.318	91.675	429.486	750.96	285.796	-358.8	-143.69	-1109.76	499.174	117.585	293.62	276.485	437.582	614.615
	0.842361	342.86	0	470.346	0	1043.23	1261.11	591.906	0	700.37	1261.11	249.046	0	-451.324	-1261.11	52.75	254.625	391.428	429.835	562.774	295.65			510.024	41.025					474.716	856.27	271.666	59.095	657.276	305.785	675.648	4.5	182.56	-550.485	200.932	-851.77	18.372	-301.285	504.152	0	330.48	326.86	442.902	260.475
	0.843056	300.994	0	398.286	50.16	1103.39	246.14	933.164	125.94	802.396	246.14	632.17	125.94	-170.226	-120.2	201.836	341.49	508.675	630.7	392.586	0			190.75	-341.49					820.528	113.64	383.028	258.39	634.766	84.405	969.376	1036.7	-185.762	-29.235	148.848	923.065	334.61	952.3	203.288	0	202.722	230.42	408.048	57.79
	0.84375	478.136	0	368.854	288.79	667.704	317.215	961.348	0	189.568	317.215	483.212	0	293.644	-317.215	364.554	91.79	795.17	633.48	522.938	0			158.384	-91.79					581.778	1.5	308.044	707.25	940.618	350.055	387.184	763.485	358.84	348.555	-194.594	761.985	-553.434	413.43	497.966	593.895	94.736	444.85	42.186	205.945
	0.844444	361.816	0	389.348	0	647.978	125.82	818.162	0	286.162	125.82	456.346	0	170.184	-125.82	61.634	550.87	1328.78	0	204.738	521.57			143.104	-29.3					1079.05	70.525	588.79	211.93	1042.51	850.165	1020.72	662.48	-36.538	779.64	-58.326	591.955	-21.788	-187.685	270.724	268.53	145.824	512.395	71.318	547.26
	0.845139	159.454	0	771.956	0	611.016	0	405.196	0	451.562	0	245.742	0	-205.82	0	71.248	1112.76	284.605	0	435.954	521.435			364.706	-591.32					1175.69	0	633.682	437.39	646.786	965.595	947.96	618.14	-528.906	965.595	-227.732	618.14	301.174	-347.455	207.384	104.37	56.8	329.355	831.414	449.82
	0.845833	156.324	0	631.282	0	962.134	0	693.352	0	805.81	0	537.028	0	-268.782	0	675.126	578.53	183.78	1400.38	209.852	0			-465.274	-578.53					1735.48	0	796.518	89.15	217.124	130.015	1064.7	483.16	-1518.36	130.015	-670.784	483.16	847.574	353.145	345.016	97.38	23.52	424.835	931.01	373.85
	0.846528	0	146.23	373.364	0	320.806	7	292.706	0	320.806	-139.23	292.706	-146.23	-28.1	-7	544.5	103.37	352.81	0	163.642	0			-380.858	-103.37					1497.25	0	310.902	143.07	852.734	0	767.496	750.61	-644.512	0	-729.75	750.61	-85.238	750.61	336.49	580.235	16.024	467.15	328.588	246.265
	0.847222	0	0	190.228	0	355.916	0	215.966	100.105	355.916	0	215.966	100.105	-139.95	100.105	692.174	878.53	368.895	122.215	694.374	0			2.2	-878.53					1308.59	0	20.806	171	1053.91	289.165	457.858	921.325	-254.686	289.165	-850.734	921.325	-596.048	632.16	55.966	353.895	10.4	17.93	81.164	287.825
	0.847917	60.776	0	185.982	29.72	392.808	0	77.21	0	332.032	0	16.434	0	-315.598	0	182.72	484.07	873.872	16.875	427.12	0			244.4	-484.07					1053.31	0	629.564	314.635	1432.04	48.115	806.658	192.9	378.728	48.115	-246.652	192.9	-625.38	144.785	112.75	441.08	240.132	40.03	544.184	252.215
	0.848611	7.23	0	233.366	52.5	718.864	0	248.342	170.245	711.634	0	241.112	170.245	-470.522	170.245	237.22	96.75	762.913	3	703.566	1162.13			466.346	1065.38					797.562	0	951.832	326.535	1710.81	90.435	1094.51	271.43	913.246	90.435	296.95	271.43	-616.296	180.995	205.04	173.975	144.086	139.33	468.122	725.36
	0.849306	0	0	194.012	0	538.018	0	480.984	0	538.018	0	480.984	0	-57.034	0	315.984	333.93	651.577	375.955	681.554	0			365.57	-333.93					598.68	0	1047.28	135.84	1386.24	0	1020.74	1433.36	787.556	0	422.062	1433.36	-365.494	1433.36	132.032	1.5	125.538	0	341.128	799.37
	0.85	0	0	0	0	651.376	0	197.364	0	651.376	0	197.364	0	-454.012	0	429.29	527.87	580.195	1045.65	575.532	0			146.242	-527.87					625.552	0	823.71	228.14	1149.63	30.415	879.884	2114.01	524.08	30.415	254.332	2114.01	-269.748	2083.59	252.56	290.97	295.584	61.035	715.534	186.495
	0.850694	15.53	0	39.052	29.09	875.256	0	387.198	0	859.726	0	371.668	0	-488.058	0	237.802	249.175	665.12	334.525	402.116	362.255			164.314	113.08					453.738	0	1037.06	519.17	917.126	0	1168.87	1052.97	463.388	0	715.132	1052.97	251.744	1052.97	147.642	429.575	477.686	2.235	909.138	131.92
	0.851389	53.034	0	254.466	0	908.438	0	378.016	41.745	855.404	0	324.982	41.745	-530.422	41.745	376.522	121.335	327.967	86.505	314.886	0			-61.636	-121.335					571.486	0	1213.47	26	780.778	84.73	881.08	970.315	209.292	84.73	309.594	970.315	100.302	885.585	100.004	12.5	403.624	107.35	703.642	0
	0.852083	8.58	0	273.364	0	970.058	0	384.992	0	961.478	0	376.412	0	-585.066	0	2.8	0	294.038	2	204.792	0			201.992	0					677.894	0	1162.86	117.55	468.228	62	1036.57	24.78	-209.666	62	358.672	24.78	568.338	-37.22	0	151.125	547.372	448.485	357.612	130.73
	0.852778	5.048	0	417.196	0	671.972	0	288.376	0	666.924	0	283.328	0	-383.596	0	15.926	155.41	851.028	5.5	12.99	0			-2.936	-155.41					645.36	42.85	575.518	343.35	323.182	0	761.02	1624.37	-322.178	-42.85	115.66	1581.52	437.838	1624.37	4.4	0	576.088	906.3	445.97	24.38
	0.853472	204.092	0	382.172	0	815.662	0	231.556	0	611.57	0	27.464	0	-584.106	0	402.824	0	958.562	879.87	0	0			-402.824	0					575.064	24.63	368.522	28.04	338.962	0	911.3	1935.04	-236.102	-24.63	336.236	1910.4	572.338	1935.04	148.756	2.5	613.414	1062.57	355.61	0
	0.854167	303.378	0	80.69	0	433.306	0	228.278	0	129.928	0	-75.1	0	-205.028	0	504.116	52.88	985.4	1005.26	202.062	0			-302.054	-52.88					738.83	0	464.966	125.555	46.672	88.175	771.476	756.175	-692.158	88.175	32.646	756.175	724.804	668	192.744	89.45	606.858	821.185	244.142	0
	0.854861	408.962	0	127.232	0	372.856	0	367.528	0	-36.106	0	-41.434	0	-5.328	0	1064.31	132.3	1268.58	134.735	89.432	160.83			-974.882	28.53					722.398	0	502.016	42.545	38.716	0	689.07	407.375	-683.682	0	-33.328	407.375	650.354	407.375	209.204	0	501.252	17	432.304	0
	0.855556	296.79	0	1.2	0	744.872	0	292.892	77.09	448.082	0	-3.898	77.09	-451.98	77.09	589.354	0	613.783	1520.76	165.928	166.75			-423.426	166.75					947.382	0	457.468	0	228.724	0	908.72	633.72	-718.658	0	-38.662	633.72	679.996	633.72	214.066	0	394.664	126.53	209.234	0
	0.85625	225.834	0	40.186	0	557.702	72.29	489.91	0	331.868	72.29	264.076	0	-67.792	-72.29	786.418	314.03	1524.12	1341.15	545.464	403.635			-240.954	89.605					648.344	0	907.638	0	270.424	0	613.212	323.295	-377.92	0	-35.132	323.295	342.788	323.295	485.152	0	482.876	47.46	264.46	0
	0.856944	373.802	0	51.07	0	318.436	233.31	527.688	0	-55.366	233.31	153.886	0	209.252	-233.31	558.662	118.07	1149.57	778.625	431.452	1240.77			-127.21	1122.7					520.306	0	957.194	309	753.88	10.5	593.312	132.21	233.574	10.5	73.006	132.21	-160.568	121.71	549.762	13.39	654.238	208.5	163.242	0
	0.857639	212	0	94.554	0	436.55	17.5	178.126	131.23	224.55	17.5	-33.874	131.23	-258.424	113.73	795.416	314.795	1446.89	2634.84	373.454	0			-421.962	-314.795					1065.97	76.215	1336.75	1603.09	301.862	88.42	1130.65	412.045	-764.11	12.205	64.676	335.83	828.786	323.625	224.772	104.16	523.302	54.785	60.71	90.215
	0.858333	376.762	0	52.384	5.025	404.136	56.165	158.42	90.74	27.374	56.165	-218.342	90.74	-245.716	34.575	752.63	419.25	1648.94	474.62	424.672	205.55			-327.958	-213.7					1018.78	12.855	890.66	432.885	323.948	0	1129.81	520.965	-694.83	-12.855	111.034	508.11	805.864	520.965	355.356	2	422.078	166.52	17.304	106.04
	0.859028	330.186	0	13.818	0	34.726	8.2	42.556	0	-295.46	8.2	-287.63	0	7.83	-8.2	653.296	806.135	1223.61	608.155	480.584	196.58			-172.712	-609.555					504.32	31.2	204.698	2285.55	230.156	0	1198.02	518.47	-274.164	-31.2	693.704	487.27	967.868	518.47	392.172	13.085	492	874.475	166.86	135.76
	0.859722	142.322	0	169.656	0	107.732	0	240.204	0	-34.59	0	97.882	0	132.472	0	225.2	1322.04	829.86	1106.84	1056.91	417.14			831.71	-904.9					982.668	201.135	884.694	861.43	279.666	78.145	979.638	447.215	-703.002	-122.99	-3.03	246.08	699.972	369.07	546.606	0	278.67	268.67	136.584	277.385
	0.860417	173.964	0	62.838	0	199.77	33.24	164.084	0	25.806	33.24	-9.88	0	-35.686	-33.24	732.87	149.215	574.525	1761.89	921.334	116.655			188.464	-32.56					487.94	203.73	492.72	600.725	261.278	33.89	1003.27	525.365	-226.662	-169.84	515.332	321.635	741.994	491.475	152.79	0	22.8	997.245	300.674	14
	0.861111	376.026	0	153.586	0	274.372	0	204.37	0	-101.654	0	-171.656	0	-70.002	0	506.306	69.595	857.7	1229.2	685.95	0			179.644	-69.595					188.468	0	702.392	35.28	882.028	1129.53	724.448	515.31	693.56	1129.53	535.98	515.31	-157.58	-614.22	92.606	0	49.34	1257.33	574.828	0
	0.861806	207.692	441.83	77.216	0	132.806	0	69.04	0	-74.886	-441.83	-138.652	-441.83	-63.766	0	414.092	297.505	1662.71	898.21	879.72	33.825			465.628	-263.68					631.778	46.35	847.062	222.185	951.762	630.825	573.822	1757.27	319.984	584.475	-57.956	1710.92	-377.94	1126.44	16.78	0	219.584	823.625	527.406	4.3
	0.8625	336.002	45.5	178.946	0	93.622	0	5.692	0	-242.38	-45.5	-330.31	-45.5	-87.93	0	352.936	994.645	475.225	2517.59	218.124	255.065			-134.812	-739.58					827.724	93.455	623.33	0	527.68	171.93	1055.13	831.695	-300.044	78.475	227.408	738.24	527.452	659.765	89.608	0	506.584	379.575	347.092	0
	0.863194	247.004	95.445	275.738	0	744.15	0	8.81	0	497.146	-95.445	-238.194	-95.445	-735.34	0	626.178	259.535	420.735	1840.7	124.696	8			-501.482	-251.535					686.35	0	562.646	383.025	475.958	529.62	1253.97	181.375	-210.392	529.62	567.618	181.375	778.01	-348.245	86.416	0	382.824	1542.52	158.504	80.44
	0.863889	247.832	0	350.64	0	1219.29	0	13.282	0	971.454	0	-234.55	0	-1206	0	127.126	262.395	93.19	1478.89	313.524	0			186.398	-262.395					214.23	36.215	861.732	251.285	397.832	793.86	914.248	38.07	183.602	757.645	700.018	1.855	516.416	-755.79	404.462	87.595	95.28	478.49	523.022	476.475
	0.864583	727.736	0	78.394	227.11	709.998	195.615	6.204	0	-17.738	195.615	-721.532	0	-703.794	-195.615	271.414	293.67	322.515	2412.28	850.136	0			578.722	-293.67					788.66	10.92	532.808	0.5	1732.55	448.915	1697.87	826.58	943.888	437.995	909.21	815.66	-34.678	377.665	75.944	0	401.71	741.515	788.414	596.315
	0.865278	812.632	0	96.114	0	496.626	0	0	0	-316.006	0	-812.632	0	-496.626	0	225.254	552.335	1009.65	627.12	590.32	0			365.066	-552.335					330.57	294.595	208.078	25.59	816.304	508.65	761.246	986.2	485.734	214.055	430.676	691.605	-55.058	477.55	324.714	6.5	219.784	380.045	461.876	55.185
	0.865972	441.872	0	43.396	0	431.596	51.205	47.828	0	-10.276	51.205	-394.044	0	-383.768	-51.205	191.826	643.075	1348.9	388.58	521.556	686.985			329.73	43.91					691.588	13.73	863.83	245.835	481.694	1492.18	920.978	25.36	-209.894	1478.45	229.39	11.63	439.284	-1466.82	545.734	0	53.288	138.285	139	120.555
	0.866667	74.662	0	87.094	17.755	251.042	238.575	0	0	176.38	238.575	-74.662	0	-251.042	-238.575	421.148	173	1491.71	748.795	506.788	211.725			85.64	38.725					353.272	143.125	923.47	199.205	635.888	1323.32	1148.63	104.71	282.616	1180.19	795.36	-38.415	512.744	-1218.61	868.96	73.385	170.128	57.93	750.26	11.425
	0.867361	49.222	0	292.64	0	272.686	75.3	22.936	0	223.464	75.3	-26.286	0	-249.75	-75.3	377.668	1062.66	2191.19	33.18	540.612	260.605			162.944	-802.06					2.2	68.145	1088.11	373.665	1140.47	714.215	1046.82	21.32	1138.27	646.07	1044.62	-46.825	-93.65	-692.895	591.57	260.11	92.054	155.88	538.382	0
	0.868056	0.4	0	87.962	0	349.148	0	0.2	0	348.748	0	-0.2	0	-348.948	0	288.884	232.13	1177.79	61.69	443.86	388.08			154.976	155.95					0	1491.23	717.016	17.95	1060.17	59.51	1332.43	60.465	1060.17	-1431.72	1332.43	-1430.77	272.254	0.955	830.052	20.425	459.266	137.005	578.024	0
	0.86875	0	0	10.83	0	128.794	0	12.858	0	128.794	0	12.858	0	-115.936	0	1093.22	1201.4	634.418	469.645	421.858	320.935			-671.36	-880.465					41.7	783.59	423.692	393.13	1350.42	27.105	546.832	44.485	1308.72	-756.485	505.132	-739.105	-803.586	17.38	764.608	625.35	311.89	7.5	250.826	0
	0.869444	67.034	0	126.53	0	251.55	0	0	0	184.516	0	-67.034	0	-251.55	0	752.058	2198.65	926.898	180.865	809.06	151.74			57.002	-2046.91					73.144	1845.74	629.176	338.345	1319.4	10.55	535.83	0	1246.26	-1835.19	462.686	-1845.74	-783.574	-10.55	672.018	312.41	148.382	586.065	260.252	72.485
	0.870139	165.642	0	405.586	0	306.78	0	4.92	0	141.138	0	-160.722	0	-301.86	0	462.118	1562.87	1283.58	1556.38	535.91	190.215			73.792	-1372.65					0	1870.66	227.53	860.75	1445.4	430.58	150.558	0	1445.4	-1440.08	150.558	-1870.66	-1294.84	-430.58	648.282	320.71	490.604	311.015	182.752	144.095
	0.870833	593.466	0	511.084	0	709.902	0	0	0	116.436	0	-593.466	0	-709.902	0	158.548	800.685	1496.56	1300.86	620.73	0			462.182	-800.685					0	933.24	885.466	550.19	2139.82	288.09	109.506	0	2139.82	-645.15	109.506	-933.24	-2030.32	-288.09	721.658	282.63	467.008	578.475	80.958	24.345
	0.871528	393.47	0	307.666	0	188.736	0	178.53	0	-204.734	0	-214.94	0	-10.206	0	359.886	302.72	895.05	280.46	598.11	0			238.224	-302.72					40.478	1341.43	1362.8	268.22	1485.59	39.055	64.578	308.94	1445.12	-1302.38	24.1	-1032.49	-1421.02	269.885	420.724	122.415	486.216	748.62	202.938	64.39
	0.872222	173.812	0	9.906	223.77	151.722	36.01	19.45	0	-22.09	36.01	-154.362	0	-132.272	-36.01	68.988	0	1146.33	0	654.84	116.74			585.852	116.74					387.76	2787.83	731.868	17.16	1149.42	72.445	172.64	0	761.658	-2715.39	-215.12	-2787.83	-976.778	-72.445	163.934	44.41	846.178	347.545	29.25	0
	0.872917	166.674	38.735	45.992	0	402.678	0	13.63	0	236.004	-38.735	-153.044	-38.735	-389.048	0	136.852	8	580.857	0	453.352	45.63			316.5	37.63					687.246	160.32	754.21	67.36	1845.83	49.56	516.526	0	1158.59	-110.76	-170.72	-160.32	-1329.31	-49.56	471.012	43.25	754.336	7.365	46.19	0
	0.873611	108.598	0	497.2	136.55	261.392	0	24.464	0	152.794	0	-84.134	0	-236.928	0	26.438	109.68	433.875	0	541.178	0			514.74	-109.68					173.382	226.56	291.726	21.68	1915.27	114.815	641.162	0	1741.89	-111.745	467.78	-226.56	-1274.11	-114.815	324.758	0	383.252	334.51	159.552	0
	0.874306	34.328	0	228.806	0	373.598	0	18.934	0	339.27	0	-15.394	0	-354.664	0	304.78	61.765	207.822	55.13	300.942	1183.74			-3.838	1121.97					846.14	1707.69	166.504	34.24	1383.95	45.695	413.092	325	537.814	-1661.99	-433.048	-1382.69	-970.862	279.305	154.166	0	450.22	1714.88	654.87	0
	0.875	0	0	158.204	0	56.83	0	40.632	0	56.83	0	40.632	0	-16.198	0	45.354	421.135	561.253	252.39	301.996	599.315			256.642	178.18					740.314	2428.03	350.842	0	1104.16	1086.84	569.836	315.27	363.844	-1341.19	-170.478	-2112.76	-534.322	-771.565	320.262	0	163.51	634.49	427.318	0
	0.875694	0	0	48.574	0	51.28	0	48.758	0	51.28	0	48.758	0	-2.522	0	57.95	925.83	27.7025	1031.08	498.856	1199.57			440.906	273.735					544.316	1752.89	1374.24	0	1565.97	737.475	331.824	289.705	1021.66	-1015.42	-212.492	-1463.19	-1234.15	-447.77	297.768	0	142.244	306.775	300.048	649.165
	0.876389	0	0	0	0	18.648	0	0	0	18.648	0	0	0	-18.648	0	187.34	563.745	65.8	751.035	304.74	1945.89			117.4	1382.15					581.816	1341.06	1067.33	0	953.684	239	333.002	165.93	371.868	-1102.06	-248.814	-1175.13	-620.682	-73.07	547.408	0	36.648	1375.09	54.69	320.385
	0.877083	0	0	0.6	0	39.13	0	0	0	39.13	0	0	0	-39.13	0	0	747.845	195.523	124.755	439.166	653.87			439.166	-93.975					303.004	607.295	1206.88	216.735	1563.05	218.58	159.842	51.53	1260.04	-388.715	-143.162	-555.765	-1403.21	-167.05	421.21	0	177.428	1191.54	122.164	10.49
	0.877778	0	0	0	0	0	0	0	0	0	0	0	0	0	0	0	2322.17	103.968	543.51	437.038	513.25			437.038	-1808.92					825.706	881.43	844.81	131.64	1915.95	79.52	536.66	319.765	1090.24	-801.91	-289.046	-561.665	-1379.29	240.245	331.998	0	36.25	1680.71	366.922	74.3
	0.878472	74.764	0	8.486	0	108.99	0	48.04	0	34.226	0	-26.724	0	-60.95	0	237.914	1466.49	118.115	1435.17	798.622	889.015			560.708	-577.475					434.1	366.545	1612.38	40.895	3033.81	56.045	201.032	276.01	2599.71	-310.5	-233.068	-90.535	-2832.77	219.965	431.366	0	214.724	968.14	405.092	17
	0.879167	0	48.565	0	0	22.366	0	8.022	0	22.366	-48.565	8.022	-48.565	-14.344	0	246.342	1915.24	314.015	1709.32	1279.28	266.52			1032.94	-1648.72					1044.42	456.075	926.454	0	1413.49	3.5	526.784	860.71	369.066	-452.575	-517.636	404.635	-886.702	857.21	381.686	0	60.954	835.75	343.514	31.625
	0.879861	0	0	0	0	60.304	0	53.634	173.845	60.304	0	53.634	173.845	-6.67	173.845	244.318	638.965	0	954.535	900.572	55.925			656.254	-583.04					1110.44	589.02	1709.22	0	112.032	0	599.73	816.305	-998.412	-589.02	-510.714	227.285	487.698	816.305	354.984	0	179.322	152.64	370.026	0
	0.880556	0	13.5	0	0	18.85	0	42.512	261.645	18.85	-13.5	42.512	248.145	23.662	261.645	228.008	873.46	170.765	187.225	568.764	4			340.756	-869.46					425.574	1033.21	1458.15	0	441.76	697.725	136.216	243.305	16.186	-335.485	-289.358	-789.905	-305.544	-454.42	279.454	4.5	325.184	31.5	298.036	0
	0.88125	0	0	0	277.105	33.034	151.085	31.76	0	33.034	151.085	31.76	0	-1.274	-151.085	12.42	739.735	365.5	1638.18	1476.39	0			1463.97	-739.735					236.74	480.215	954.77	0	1316.81	1743.38	273.812	437.595	1080.07	1263.16	37.072	-42.62	-1043	-1305.78	216.996	0	305.038	22.19	318.182	0
	0.881944	0	0	28.646	0	94.894	67.76	10.216	0	94.894	67.76	10.216	0	-84.678	-67.76	134.958	624.095	387.067	493.59	1794.83	673.17			1659.88	49.075					127.294	760.72	426.412	0	1047.41	2232.06	72.604	547.065	920.118	1471.34	-54.69	-213.655	-974.808	-1684.99	251.486	0	285.238	0	497.914	0
	0.882639	2.2	0	5.8	0	17.262	0	0	0	15.062	0	-2.2	0	-17.262	0	312.088	10	304.45	964.815	1898.54	566.425			1586.45	556.425					244.84	650.24	668.976	208.05	467.304	1456.51	124.298	185.55	222.464	806.27	-120.542	-464.69	-343.006	-1270.96	141.098	0	260.672	271.995	792.5	0
	0.883333	0	0	0	0	28.326	0	0	0	28.326	0	0	0	-28.326	0	885.738	0	330.02	0	2064.24	577.56			1178.51	577.56					360.946	1244.27	506.926	0	167.696	777.05	409.062	918.51	-193.25	-467.215	48.116	-325.755	241.366	141.46	67.468	0	242.306	0	409.578	0
	0.884028	0	144.2	0	0	405.094	15	0	0	405.094	-129.2	0	-144.2	-405.094	-15	677.134	166.605	0	0	620.948	1395.18			-56.186	1228.58					191.91	2837.92	238.514	0	1197.66	2571.74	0	673.85	1005.75	-266.18	-191.91	-2164.07	-1197.66	-1897.89	11.32	242.97	100.736	0	107.214	0
	0.884722	5	53.715	0	2.5	120.96	0	0	0	115.96	-53.715	-5	-53.715	-120.96	0	1286.02	187.885	14.5	794.735	826.444	2046.62			-459.58	1858.73					400.11	3038.57	152.264	75.48	1029.79	3549.01	703.092	60.105	629.68	510.445	302.982	-2978.47	-326.698	-3488.91	21.16	9.67	85.98	132.64	209.922	0
	0.885417	0	0	0	0	22.704	0.5	6.004	4.3	22.704	0.5	6.004	4.3	-16.7	3.8	81.94	202.26	0	0	1195.05	1000.61			1113.11	798.35					107.56	2279.97	358.574	0	1033.83	645.3	446.91	0	926.272	-1634.67	339.35	-2279.97	-586.922	-645.3	0	788.48	102.058	48.15	198.46	0
	0.886111	0	0	0	0	61.1	0	0	35.44	61.1	0	0	35.44	-61.1	35.44	217.552	0	93.2425	317.365	668.886	381.975			451.334	381.975					214.048	1616.51	269.722	24.825	901.158	552.46	398.386	23.905	687.11	-1064.05	184.338	-1592.61	-502.772	-528.555	12.108	359.9	168.806	49.42	160.034	0
	0.886806	0	0	0	0	50.686	231.84	0	0	50.686	231.84	0	0	-50.686	-231.84	234.576	0	532.702	0	585.138	261.985			350.562	261.985					28.858	998.43	47.496	520.6	1227.7	854.245	564.498	0	1198.84	-144.185	535.64	-998.43	-663.198	-854.245	78.75	447.62	123.376	44.445	138.7	0
	0.8875	0	0	0	0	5.2	0	41.678	0	5.2	0	41.678	0	36.478	0	41.04	182.395	693.82	0	1671.9	0			1630.86	-182.395					163.302	2184.75	150.784	328.945	830.744	1153.56	704.992	71.8	667.442	-1031.19	541.69	-2112.95	-125.752	-1081.76	56.688	36	167.712	140.8	310.066	10.05
	0.888194	145.948	0	0	282.99	0	40.61	0	0	-145.948	40.61	-145.948	0	0	-40.61	168.948	0	25.9875	0	1030.02	274.52			861.07	274.52					430.436	2381.36	1029.07	263.09	963.556	565.135	310.24	206.76	533.12	-1816.22	-120.196	-2174.6	-653.316	-358.375	2.34	40.11	208.402	11.5	483.412	0
	0.888889	24.2	0	0	7.76	139.266	0	0	0	115.066	0	-24.2	0	-139.266	0	249.25	0	1.75	0	776.328	0			527.078	0					704.198	3926.36	263.49	687.105	1482.77	734.545	969.194	0	778.574	-3191.82	264.996	-3926.36	-513.578	-734.545	62.508	0	284.292	38.03	246.768	0
	0.889583	0	49.87	69.138	0	634.352	99.85	0	0	634.352	49.98	0	-49.87	-634.352	-99.85	458.586	0	307.22	0	842.598	574.27			384.012	574.27					355.476	1955.62	217.04	1310.61	967.896	969.96	273.554	0	612.42	-985.665	-81.922	-1955.62	-694.342	-969.96	75.372	0	237.05	0	126.466	38.265
	0.890278	0	0	0	0	629.144	0	87.872	0	629.144	0	87.872	0	-541.272	0	835.522	29.97	122.612	7.825	1038.37	645.895			202.848	615.925					872.358	1227.55	75.428	0	421.006	298.515	445.924	0	-451.352	-929.035	-426.434	-1227.55	24.918	-298.515	22.58	0	118.162	0	359.994	42.17
	0.890972	40.53	0	41.324	0	297.714	0	22.8	0	257.184	0	-17.73	0	-274.914	0	322.862	0	431.07	54.685	853.572	26.125			530.71	26.125					565.348	278.19	712.302	184.27	746.422	116.505	1346.66	0	181.074	-161.685	781.316	-278.19	600.242	-116.505	25.518	0	126.022	0	193.274	0
	0.891667	16.33	0	10.334	0	310.494	0	1.2	0	294.164	0	-15.13	0	-309.294	0	294.96	129.865	811.315	38.225	550.012	262.755			255.052	132.89					337.764	1707.76	1387.29	0	355.93	7	1084.8	309.13	18.166	-1700.76	747.04	-1398.63	728.874	302.13	123.166	0	286.446	0	124.6	8
	0.892361	16.848	0	0	0	92.076	0	0	0	75.228	0	-16.848	0	-92.076	0	835.838	0	695.665	0	268.574	338.215			-567.264	338.215					101.432	1801.83	920.714	0	32.696	2074.28	1261.81	822.78	-68.736	272.45	1160.38	-979.05	1229.11	-1251.5	154.478	0	0	0	109.078	23
	0.893056	18.358	0	36.888	21.36	211.624	0	0	0	193.266	0	-18.358	0	-211.624	0	713.144	0	477.668	0	292.12	129.885			-421.024	129.885					74.334	1031.49	852.004	0	355.562	1663.08	507.576	10.735	281.228	631.585	433.242	-1020.76	152.014	-1652.35	105.534	244.8	0	73.16	24.614	57.405
	0.89375	53.864	0	0	11.595	297.628	0	0	0	243.764	0	-53.864	0	-297.628	0	340.388	0	369.733	0	369.832	172.11			29.444	172.11					301.884	1741.48	676.188	0	435.158	902.485	538.48	1142.1	133.274	-838.995	236.596	-599.38	103.322	239.615	30.488	111.545	0	0	54.126	0
	0.894444	0	0	34.916	0	660.024	0	0	0	660.024	0	0	0	-660.024	0	44.408	0	45.96	0	375.678	1107.15			331.27	1107.15					867.94	911.61	765.92	15.945	102.398	754.205	348.666	972.25	-765.542	-157.405	-519.274	60.64	246.268	218.045	127.392	536.8	13.8	0	105.278	0
	0.895139	63.07	239.11	40.994	0	149.674	215.77	0	0	86.604	-23.34	-63.07	-239.11	-149.674	-215.77	0	0	38.4525	0	79.634	150.72			79.634	150.72					1672.66	580.445	893.004	0	10.912	524.755	781.27	990.88	-1661.75	-55.69	-891.392	410.435	770.358	466.125	27.554	78.555	42.666	0	3.2	0
	0.895833	0	0	0	0	94.546	0	0	0	94.546	0	0	0	-94.546	0	110.244	33.725	79.29	227.39	25.89	0			-84.354	-33.725					1108.94	495.51	859.77	0	432.422	819.285	475.254	743.69	-676.514	323.775	-633.682	248.18	42.832	-75.595	42.314	22.72	0	347.55	0	0
	0.896528	46.966	0	9.012	170.2	15.122	0	0	0	-31.844	0	-46.966	0	-15.122	0	272.738	0	0	0	408.78	0			136.042	0					707.344	434.425	1606.17	0	1662.98	1072.07	351.178	1089.95	955.632	637.64	-356.166	655.525	-1311.8	17.885	0	235.995	0	0	33.062	0
	0.897222	60.478	0	0	0	0.4	0	0	0	-60.078	0	-60.478	0	-0.4	0	112.908	0	91.97	0	436.746	0			323.838	0					1003.29	247.435	660.586	0	962.076	864.16	384.108	190.505	-41.216	616.725	-619.184	-56.93	-577.968	-673.655	203.97	162.915	94.404	0	50.18	0
	0.897917	5.016	0	0	0	14.8	0	0	27.95	9.784	0	-5.016	27.95	-14.8	27.95	98.41	0	0	0	117.87	0			19.46	0					813.068	0	352.816	0	530.998	2089	506.592	102.85	-282.07	2089	-306.476	102.85	-24.406	-1986.15	21.408	423.46	0	0	456.292	0
	0.898611	7.8	0	0	79.57	0	0	0	0	-7.8	0	-7.8	0	0	0	76.926	0	0.25	0	20.132	0			-56.794	0					741.904	2145.34	413.896	0	208.348	1464.81	465.966	288.21	-533.556	-680.53	-275.938	-1857.13	257.618	-1176.6	0	577.96	0	0	340.962	46.845
	0.899306	59.596	45.305	0	10.31	0	0	0.6	8	-59.596	-45.305	-58.996	-37.305	0.6	8	110.752	0	34.96	0	160.446	0			49.694	0					385.998	718.36	1123.74	293	903.434	2097.89	562.578	354.935	517.436	1379.53	176.58	-363.425	-340.856	-1742.95	0	1578.15	0	0	104.818	2.5
	0.9	18.55	0	23.882	196.22	0	0	4.808	0	-18.55	0	-13.742	0	4.808	0	173.768	158.965	167.275	71	640.484	219.59			466.716	60.625					399.448	194.27	1197.71	0	1105.96	1087.23	527.14	286.005	706.508	892.96	127.692	91.735	-578.816	-801.225	59.496	356.43	14.11	0	216.728	0
	0.900694	0	0	0	22.19	0	0	0	0	0	0	0	0	0	0	167.886	56.73	0	0	392.096	0			224.21	-56.73					800.824	328.24	566.448	232.72	1927.84	1425.99	16.85	378.38	1127.01	1097.75	-783.974	50.14	-1910.99	-1047.61	6.8	505.565	95.72	180.225	630.596	0
	0.901389	0	0	0	0	42.21	0	0	0	42.21	0	0	0	-42.21	0	0.2	0	0	0	495.198	0			494.998	0					222.214	229.31	450.154	657.03	1422.62	296.605	118.764	677.95	1200.4	67.295	-103.45	448.64	-1303.85	381.345	0	797.88	156.432	0	419.264	0
	0.902083	0	0	5.188	0	6.92	0	13.172	0	6.92	0	13.172	0	6.252	0	189.492	0	0	0	0	0			-189.492	0					46.7	1060.53	599.666	450.02	1348.48	404.385	159.092	149.465	1301.78	-656.14	112.392	-911.06	-1189.38	-254.92	212.718	308.285	324.71	0	182.122	0
	0.902778	0	0	0	0	0	0	41.134	0	0	0	41.134	0	41.134	0	240.704	0	72.82	0	0	0			-240.704	0					117.472	1338.25	328.034	708.905	366.17	111.07	340.286	433.87	248.698	-1227.18	222.814	-904.38	-25.884	322.8	193.14	408.995	561.088	0	326.994	0
	0.903472	0	0	0	0	21.016	0	11.558	0	21.016	0	11.558	0	-9.458	0	14.818	132.645	28.5625	0	120.784	0			105.966	-132.645					265.88	913.53	377.856	294.905	455.168	339.355	126.906	746.49	189.288	-574.175	-138.974	-167.04	-328.262	407.135	214.3	378.945	49.174	0	535.164	0
	0.904167	0	0	10.6	0	26.92	0	0	36.46	26.92	0	0	36.46	-26.92	36.46	0	304.705	0	0	0	0			0	-304.705					247.332	1581.13	533.606	565.78	649.774	19.5	238.246	143.7	402.442	-1561.63	-9.086	-1437.43	-411.528	124.2	37.716	107.155	71.762	0	308.508	0
	0.904861	0	0	0	0	0	0	0	0	0	0	0	0	0	0	1	0	156.42	0	65.79	209.11			64.79	209.11					243.368	189.53	22.938	2159.53	590.988	369.655	446.622	482.7	347.62	180.125	203.254	293.17	-144.366	113.045	31.598	0	84.736	78.525	143.862	4
	0.905556	8.6	0	1.6	0	125.214	7	56.766	0	116.614	7	48.166	0	-68.448	-7	15.792	0	137.78	0	96.318	161.8			80.526	161.8					250.808	473.925	20.976	921.19	1030.02	1008.72	225.138	86.39	779.214	534.79	-25.67	-387.535	-804.884	-922.325	10.478	0	120.76	148.705	0	0
	0.90625	0	0	0	0	6.082	0	0	0	6.082	0	0	0	-6.082	0	0	0	665.977	0	2.6	0			2.6	0					143.428	1125.52	44.672	489.06	945.102	711.14	45.934	7.5	801.674	-414.38	-97.494	-1118.02	-899.168	-703.64	5.25	159.73	53.426	119.97	0	0
	0.906944	0	0	0	170.24	0	0	27.456	0	0	0	27.456	0	27.456	0	0	0	0	0	0	0			0	0					164.59	511.14	313.03	544.9	1411.2	189.73	0	537.87	1246.61	-321.41	-164.59	26.73	-1411.2	348.14	0	0	318.282	152.14	0	3.5
	0.907639	0	0	0	9.5	4	0	0	0	4	0	0	0	-4	0	0	0	0	0	40.792	0			40.792	0					126.518	971.175	416.284	567.87	1741.94	0	15.48	465.4	1615.42	-971.175	-111.038	-505.775	-1726.46	465.4	0	0	29.052	0	0	34.535
	0.908333	0	0	16.498	30.805	0	0	0	0	0	0	0	0	0	0	15.09	0	25.78	0	195.414	0			180.324	0					140.93	1436.24	394.416	997.255	1445.65	420.5	133.578	310.92	1304.72	-1015.75	-7.352	-1125.32	-1312.07	-109.58	27.836	0	116.788	0	13.58	84.22
	0.909028	0	0	30.048	83.535	0	0	0	0	0	0	0	0	0	0	2.6	0	0	0	12.738	0			10.138	0					118.226	267.385	544.904	588.005	1231.96	81.9	348.936	0	1113.73	-185.485	230.71	-267.385	-883.024	-81.9	0	0	89.934	84.325	2.72	0
	0.909722	82.53	0	72.114	0	32.62	0	0	0	-49.91	0	-82.53	0	-32.62	0	0	0	0	0	431.934	0			431.934	0					71.434	715.57	200.826	78.25	1143.13	180.455	290.472	4.5	1071.69	-535.115	219.038	-711.07	-852.656	-175.955	52.15	0	68.634	53.185	8.144	51.975
	0.910417	7.718	426.14	0	0	16.698	205.905	0	0	8.98	-220.235	-7.718	-426.14	-16.698	-205.905	0	46.6	41.245	0	190.196	152.675			190.196	106.075					155.438	858.67	592.574	92.955	255.434	379.655	568.65	0	99.996	-479.015	413.212	-858.67	313.216	-379.655	14.866	0	179.808	0	0	28.8
	0.911111	0	7.28	0	0	55.75	359.865	44.96	0	55.75	352.585	44.96	-7.28	-10.79	-359.865	0	0	0	447.895	36.516	0			36.516	0					619.148	509.67	647.166	0	63.608	0	1069.37	0	-555.54	-509.67	450.222	-509.67	1005.76	0	74.3	0	146.61	10.5	0	0
	0.911806	0	340.795	0	0	45.996	33.1	170.55	0	45.996	-307.695	170.55	-340.795	124.554	-33.1	0	0	21.76	2	66.2	0			66.2	0					298.89	568.49	468.744	499.305	384.338	0	658.448	0	85.448	-568.49	359.558	-568.49	274.11	0	56.098	0	0	0	0	0
	0.9125	82.412	0	72.954	0	19.842	0	65.716	0	-62.57	0	-16.696	0	45.874	0	0	0	0	0	0	0			0	0					344.356	359.58	1042.31	513.38	152.492	50.33	254.624	0	-191.864	-309.25	-89.732	-359.58	102.132	-50.33	0	0	0	0	0	0
	0.913194	0	293.525	8	0	14.452	0	30.956	0	14.452	-293.525	30.956	-293.525	16.504	0	0	0	64.2775	0	3.94	0			3.94	0					230.518	598.905	657.608	472.615	755.946	0	315.496	466.785	525.428	-598.905	84.978	-132.12	-440.45	466.785	54.464	248.56	0	0	17.672	0
	0.913889	0	33.05	0	0	1.2	0	0	0	1.2	-33.05	0	-33.05	-1.2	0	0	24.925	0	0	364.956	0			364.956	-24.925					62.07	437.805	510.626	523.83	725.752	0	422.604	1225.24	663.682	-437.805	360.534	787.44	-303.148	1225.24	100.704	0	79.952	0	7	0
	0.914583	1.2	0	13.35	0	3.256	0	0	0	2.056	0	-1.2	0	-3.256	0	0	945.42	121.427	0	118.92	0			118.92	-945.42					179.428	0	191.232	461.57	806.316	0	439.718	921.055	626.888	0	260.29	921.055	-366.598	921.055	0	0	10.408	0	31.952	13
	0.915278	0	0	0	0	0	0	0	0	0	0	0	0	0	0	0	610.425	0	0	7.666	0			7.666	-610.425					5.824	0	663.184	415.645	141.518	0	1598.37	0	135.694	0	1592.55	0	1456.85	0	24.714	0	0	0	0	0
	0.915972	0	0	29.698	0	0	0	0	0	0	0	0	0	0	0	9.63	243.075	22.3625	0	46.498	244.79			36.868	1.715					0	0	248.404	778.425	24.714	0	629.044	0	24.714	0	629.044	0	604.33	0	27.67	0	0	0	0	0
	0.916667	0	0	0	0	0	0	0	0	0	0	0	0	0	0	56.578	0	0	0	222.148	198.18			165.57	198.18					128.866	0	145.04	89.22	65.252	42.7	973.106	0	-63.614	42.7	844.24	0	907.854	-42.7	0	0	0	116.875	39.59	0
	0.917361	0	0	0	244.68	49.986	0	0	0	49.986	0	0	0	-49.986	0	306.302	0	150.648	0	0	46.575			-306.302	46.575					69.732	0	63.612	943.76	373.08	0	297.294	0	303.348	0	227.562	0	-75.786	0	0	0	0	64.455	560.436	40.49
	0.918056	0	0	0	0	24.22	0	0	0	24.22	0	0	0	-24.22	0	0	0	0	0	254.53	799.04			254.53	799.04					115.554	0	0	170.185	343.952	1091.6	162.732	0	228.398	1091.6	47.178	0	-181.22	-1091.6	0	0	0	38.33	254.536	172.125
	0.91875	0	0	25.3	0	0	0	0	14.535	0	0	0	14.535	0	14.535	0	0	0	0	235.698	354.265			235.698	354.265					273.224	0	18.974	591.92	528.812	23.35	224.302	0	255.588	23.35	-48.922	0	-304.51	-23.35	0	0	43.456	0	369.272	0
	0.919444	0	25.245	23.292	0	0	0	27.682	0	0	-25.245	27.682	-25.245	27.682	0	5.036	0	0	0	106.61	0			101.574	0					98.586	0	134.236	944.67	453.224	731.81	634.82	0	354.638	731.81	536.234	0	181.596	-731.81	0	0	11.03	0	237.242	127.08
	0.920139	0	38.425	35.496	0	0	22.125	7.468	0	0	-16.3	7.468	-38.425	7.468	-22.125	0	5.5	0	0	31.616	0			31.616	-5.5					300.418	0	11.814	53	365.938	1399.65	857.852	0	65.52	1399.65	557.434	0	491.914	-1399.65	0	0	59.124	0	114.25	211.39
	0.920833	0	0	222.928	0	0	0	9.98	0	0	0	9.98	0	9.98	0	0	201.16	0	0	18.248	0			18.248	-201.16					181.04	0	0	12.54	571.196	506.585	1007.6	0	390.156	506.585	826.562	0	436.406	-506.585	52.816	0	0	26.405	27.122	121.47
	0.921528	0	23.085	104.184	0	0	111.07	0	0	0	87.985	0	-23.085	0	-111.07	372.2	0	0	0	36.474	0			-335.726	0					24.724	0	0	158.04	199.988	1304.31	872.302	267.66	175.264	1304.31	847.578	267.66	672.314	-1036.64	0	0	0	51	58.406	17.565
	0.922222	120.052	91.565	50.68	36.285	64.968	20.915	35.524	0	-55.084	-70.65	-84.528	-91.565	-29.444	-20.915	60.224	15.435	0	0	508.796	0			448.572	-15.435					424.394	0	0	0	276.336	1755.88	1168.46	0	-148.058	1755.88	744.07	0	892.128	-1755.88	73.02	3	14.008	0	29.348	0
	0.922917	0	0	7.052	0	70.704	0	0	0	70.704	0	0	0	-70.704	0	10.56	0	0	0	277.106	0			266.546	0					278.2	0	194.808	0	508.63	641.71	353.374	0	230.43	641.71	75.174	0	-155.256	-641.71	35.114	182.515	0	21.22	65.222	13.01
	0.923611	14.236	12.085	0	23.9	86.642	0	0	0	72.406	-12.085	-14.236	-12.085	-86.642	0	0	0	0	198.2	0	0			0	0					83.778	0	0	0	658.826	1228.44	735.81	0	575.048	1228.44	652.032	0	76.984	-1228.44	0	396.31	0	0	628.584	0
	0.924306	0	0	39.176	0	0	0	16.518	0	0	0	16.518	0	16.518	0	340.48	0	0	0.5	0	0			-340.48	0					88.41	0	0	0	285.744	3148.91	183.39	0	197.334	3148.91	94.98	0	-102.354	-3148.91	0	181.715	0	0	150.982	0
	0.925	0	0	0	156.515	0	136.72	70.85	0	0	136.72	70.85	0	70.85	-136.72	66.814	0	0	2.915	209.17	0			142.356	0					32.92	0	0	1028.83	304.09	3001.01	339.964	0	271.17	3001.01	307.044	0	35.874	-3001.01	0	251.295	0	0	122.562	0
	0.925694	0	0	157.71	17.845	0	0	28.296	0	0	0	28.296	0	28.296	0	0	0	0	67.485	0	123.555			0	123.555					121.678	430.495	0	105.45	31.06	3189.63	103.718	0	-90.618	2759.14	-17.96	-430.495	72.658	-3189.63	104.224	371.65	0	0	308.802	0
	0.926389	0	0	5.6	0	40.092	0	79.226	0	40.092	0	79.226	0	39.134	0	0	0	0	0	42.162	0			42.162	0					0	1043.39	0	54.73	155.152	1513.01	4.28	0	155.152	469.62	4.28	-1043.39	-150.872	-1513.01	0	188.515	43.962	24.9	290.328	0
	0.927083	0	0	1.2	0	21.054	8.06	25.6	0	21.054	8.06	25.6	0	4.546	-8.06	0.2	0	0	0	0	0			-0.2	0					0	860.13	0	0	100.262	1459.86	0	0	100.262	599.73	0	-860.13	-100.262	-1459.86	0	422.155	57.46	20.72	81.544	0
	0.927778	0	0	0	0	24.128	0	0	0	24.128	0	0	0	-24.128	0	0	660.7	0	0	0	0			0	-660.7					56.8	1435.88	0	0	62.404	2315.74	0	0	5.604	879.86	-56.8	-1435.88	-62.404	-2315.74	0	779.35	141.876	9.22	7.2	0
	0.928472	4.6	0	58.994	0	6	335.67	1	157.45	1.4	335.67	-3.6	157.45	-5	-178.22	0	0	0	0	92.602	7.5			92.602	7.5					231.354	532.195	131.61	0	94.738	1285.22	33.978	0	-136.616	753.03	-197.376	-532.195	-60.76	-1285.22	0	140.34	3.522	41.295	22.452	0
	0.929167	0	250.74	56.476	0	0	33.065	0	0	0	-217.675	0	-250.74	0	-33.065	5	0	0	0	3.124	0			-1.876	0					81.2	309.08	515.528	0	326.884	813.305	0	0	245.684	504.225	-81.2	-309.08	-326.884	-813.305	0	241.515	133.622	1058.82	1.8	5.5
	0.929861	0	21.5	43.838	0	0	157.905	0	0	0	136.405	0	-21.5	0	-157.905	0	0.5	249.93	0	0	465.585			0	465.085					19.432	383.55	556.428	0	14.002	1080.64	632.02	410.78	-5.43	697.09	612.588	27.23	618.018	-669.86	2.8	27.95	0	210.755	64.558	0
	0.930556	217.87	0	9.194	0	0	0	0	0	-217.87	0	-217.87	0	0	0	0	0	346.49	0	0	126.155			0	126.155					368.666	143.53	440.22	0	184.618	403.535	314.212	668.47	-184.048	260.005	-54.454	524.94	129.594	264.935	0	37.43	114.298	48.77	177.61	13
	0.93125	26.334	0	54.608	200.1	0	0	90.056	0	-26.334	0	63.722	0	90.056	0	0	0	0	0	16.8	0			16.8	0					276.376	319.63	173.562	0	314.868	61.95	547.62	47.945	38.492	-257.68	271.244	-271.685	232.752	-14.005	0	577.67	215.018	0	0	261.845
	0.931944	48.502	80.715	0	0	0	0	0	0	-48.502	-80.715	-48.502	-80.715	0	0	0	0	0	0	0	0			0	0					188.494	206.71	86.388	0	271.316	1055.58	406.084	38.99	82.822	848.87	217.59	-167.72	134.768	-1016.59	0	854.635	226.51	162.985	14.25	62.485
	0.932639	50.414	0	0	0	3.852	0	0	0	-46.562	0	-50.414	0	-3.852	0	0	0	3.7175	0	20.858	0			20.858	0					664.06	287.71	9.426	0	0.8	962.17	547.286	0	-663.26	674.46	-116.774	-287.71	546.486	-962.17	22	547.105	98.566	0	81.042	9.5
	0.933333	0	0	0	222.345	6.724	0	0	0	6.724	0	0	0	-6.724	0	0	276.96	161.325	0	101.008	103.465			101.008	-173.495					456.35	82.32	147.158	0	0	308.73	359.914	0	-456.35	226.41	-96.436	-82.32	359.914	-308.73	96.214	0	112.82	0	42.434	4.5
	0.934028	104.01	190.34	0	0	125.134	0	0	0	21.124	-190.34	-104.01	-190.34	-125.134	0	4.472	41.515	0	0	7	0			2.528	-41.515					38.146	0	426.416	0	0	423.685	490.436	0	-38.146	423.685	452.29	0	490.436	-423.685	10.288	0	103.838	0	5.502	226.57
	0.934722	0	0	0	0	69.328	0	64.634	0	69.328	0	64.634	0	-4.694	0	0	240.895	0	0	0	50.39			0	-190.505					58.51	182.53	201.144	310.575	0	108.455	340.75	0	-58.51	-74.075	282.24	-182.53	340.75	-108.455	0	0	124.376	0	0	113.935
	0.935417	0	0	147.656	87.535	0	0	22	0	0	0	22	0	22	0	26.332	167.845	0	0	0	42.645			-26.332	-125.2					40.618	12.105	235.28	187.04	0	635.675	369.804	0	-40.618	623.57	329.186	-12.105	369.804	-635.675	139.426	0	178.328	0	2.6	0
	0.936111	0	0	0	0	23.084	0	0	0	23.084	0	0	0	-23.084	0	0	313.175	0	0	183.424	1.5			183.424	-311.675					15.972	119.31	378.708	0	46.522	192.55	551.974	0	30.55	73.24	536.002	-119.31	505.452	-192.55	54.41	0	59.076	0	0	0
	0.936806	0	0	54.05	0	174.678	0	0	0	174.678	0	0	0	-174.678	0	0	0	0	0	0	67.125			0	67.125					671.456	0	460.932	0	0	0	351.546	0	-671.456	0	-319.91	0	351.546	0	78.474	0	18.73	0	0	0
	0.9375	120.462	0	0	0	5.502	0	0	0	-114.96	0	-120.462	0	-5.502	0	344.212	173.685	0	0	111.632	0			-232.58	-173.685					326.426	0	513.73	0	164.88	0	197.224	0	-161.546	0	-129.202	0	32.344	0	0	0	11.742	0	0	0
	0.938194	0	0	0	111.675	0	0	98.616	0	0	0	98.616	0	98.616	0	288.458	0	0	0	2.126	0			-286.332	0					452.4	0	174.832	0	91.35	0	69.896	197.185	-361.05	0	-382.504	197.185	-21.454	197.185	0	0	5.604	0	0	0
	0.938889	9.486	0	18.436	0	0	0	0	0	-9.486	0	-9.486	0	0	0	0	0	0	0	0	0			0	0					489.502	10.5	140.494	0	260.352	0	158.022	51.425	-229.15	-10.5	-331.48	40.925	-102.33	51.425	0	0	6.4	0	71.918	0
	0.939583	0	0	9.954	0	0	0	0	0	0	0	0	0	0	0	0	0	42.92	0	0	332.43			0	332.43					74.546	23.245	114.802	0	293.766	0	201.522	57.89	219.22	-23.245	126.976	34.645	-92.244	57.89	0	0	29.374	0	26.802	0
	0.940278	0	0	18.74	75.69	1.2	0	16.72	0	1.2	0	16.72	0	15.52	0	24.482	0	275.298	0	0	344.415			-24.482	344.415					960.182	0	5.4	166.47	174.302	0	632.916	0	-785.88	0	-327.266	0	458.614	0	0	0	0	0	0	0
	0.940972	0	278.405	0	0	0	0	0	0	0	-278.405	0	-278.405	0	0	0	163.365	30.7675	0	0	453.9			0	290.535					544.712	47.815	0	0	18.634	0	319.05	0	-526.078	-47.815	-225.662	-47.815	300.416	0	0	0	51.866	0	18.704	37.79
	0.941667	7.156	8	0	0	45.418	307.14	38.552	0	38.262	299.14	31.396	-8	-6.866	-307.14	0	0	0	0	0	654.99			0	654.99					594.654	83.745	132.316	70.35	0	0	228.234	0	-594.654	-83.745	-366.42	-83.745	228.234	0	0	0	124.892	1	35.808	0
	0.942361	14.5	0	0	0	0	120.315	90.42	0	-14.5	120.315	75.92	0	90.42	-120.315	0	0	68.7025	0	0	81.525			0	81.525					1486.96	1025.67	0	93.02	483.408	88.195	23.966	0	-1003.55	-937.475	-1462.99	-1025.67	-459.442	-88.195	0	0	67.68	37.445	0	0
	0.943056	25.226	0	0	0	1.6	0	0	0	-23.626	0	-25.226	0	-1.6	0	0	0	0	0	0	302.33			0	302.33					517.254	1066.67	102.78	0	717.4	19.505	6.478	297.62	200.146	-1047.16	-510.776	-769.05	-710.922	278.115	0	0	0	19.09	0	0
	0.94375	0	0	19.03	0	160.14	0	0	0	160.14	0	0	0	-160.14	0	26.494	0	0	0	0	245.865			-26.494	245.865					647.55	1698.3	67.678	0	499.37	0	10.834	0	-148.18	-1698.3	-636.716	-1698.3	-488.536	0	0	0	30.664	0	0	0
	0.944444	0	239.41	0	0	25.744	0	0	0	25.744	-239.41	0	-239.41	-25.744	0	15.836	0	0	0	3.6	425.435			-12.236	425.435					94.394	1764.12	702.628	0	416.496	0	16.944	0	322.102	-1764.12	-77.45	-1764.12	-399.552	0	101.75	0	56.41	0	0	0
	0.945139	4.882	44.3	0	0	133.044	0	0	0	128.162	-44.3	-4.882	-44.3	-133.044	0	0	0	0	0	0	184.09			0	184.09					22.108	112.99	350.12	0	409.348	0	85.606	0	387.24	-112.99	63.498	-112.99	-323.742	0	139.778	0	187.152	0	52.394	0
	0.945833	4.004	0	49.296	0	3.6	0	0	0	-0.404	0	-4.004	0	-3.6	0	0	0	18.1275	0	1.6	0			1.6	0					84.47	28.9	311.676	0	281.658	0	0	72.605	197.188	-28.9	-84.47	43.705	-281.658	72.605	46.194	0	76.326	39.03	17.724	0
	0.946528	108.13	0	49.07	0	3	183.48	0	0	-105.13	183.48	-108.13	0	-3	-183.48	0	0	0	0	75.214	0			75.214	0					103.998	0	29.9	843.22	103.382	0	375.896	0	-0.616	0	271.898	0	272.514	0	0	0	170.088	193.805	0	0
	0.947222	10.63	0	46.924	0	7.402	44.235	0	188.69	-3.228	44.235	-10.63	188.69	-7.402	144.455	0	267.965	52.5475	0	0	0			0	-267.965					14.49	311.515	0	1790.59	38.702	0	554.848	0	24.212	-311.515	540.358	-311.515	516.146	0	0	0	43.106	12.5	0	0
	0.947917	3.2	0	0	252.595	34.238	0	0	0	31.038	0	-3.2	0	-34.238	0	0	0	60.5325	0	0	0			0	0					91.16	0	0	719.23	0	0	360.366	0	-91.16	0	269.206	0	360.366	0	0	0	259.846	37.555	0	0
	0.948611	70.246	0	0	0	9.382	130.775	0	0	-60.864	130.775	-70.246	0	-9.382	-130.775	0	0	117.347	87.025	0	0			0	0					757.94	0	0	314.36	18.144	0	425.22	0	-739.796	0	-332.72	0	407.076	0	33.008	0	108.606	12.26	0	0
	0.949306	50.922	0	0	15.81	50.982	0	0	0	0.06	0	-50.922	0	-50.982	0	0	14.045	78.415	903.625	0	0			0	-14.045					165.314	0	70.39	389.085	0	0	127.926	447.285	-165.314	0	-37.388	447.285	127.926	447.285	12.602	0	90.038	96.22	72.902	119.71
	0.95	0	0	0	0	15.264	262.78	42.304	0	15.264	262.78	42.304	0	27.04	-262.78	0	0	0.5	221.175	0	0			0	0					360.256	0	41.206	544.005	33.922	0	635.086	631.7	-326.334	0	274.83	631.7	601.164	631.7	33.462	0	11.044	0	182.438	0
	0.950694	0	0	0	0	8.836	0	9.162	0	8.836	0	9.162	0	0.326	0	422.31	0	0	0	0	0			-422.31	0					757.832	0	0	260.34	0	0	266.096	532.655	-757.832	0	-491.736	532.655	266.096	532.655	58.448	0	17.396	0	60.408	0
	0.951389	0	0	0	0	0	0	21.366	0	0	0	21.366	0	21.366	0	2.2	10.795	0	61.325	0	0			-2.2	-10.795					214.018	0	0	87.28	85.256	0	116.798	0	-128.762	0	-97.22	0	31.542	0	1.562	0	3.4	0	14.866	0
	0.952083	0	0	20.228	0	0	0	138.324	0	0	0	138.324	0	138.324	0	0	0	0	304.595	0	0			0	0					336.2	0	64.432	109.935	165.304	0	0	37.75	-170.896	0	-336.2	37.75	-165.304	37.75	0	0	131.274	0	0	0
	0.952778	0	30.99	0	0	0	0	21.61	171.155	0	-30.99	21.61	140.165	21.61	171.155	0	0	0	175.78	248.23	0			248.23	0					635.444	0	0	363.71	165.268	0	0	0	-470.176	0	-635.444	0	-165.268	0	0	0	217.816	114.5	0	0
	0.953472	0	211.465	0	0	15.406	0	0	0	15.406	-211.465	0	-211.465	-15.406	0	0	0	0	353.335	99.63	0			99.63	0					780.302	0	0.4	143.42	237.952	0	0	0	-542.35	0	-780.302	0	-237.952	0	0	0	314.646	708.92	0	112.485
	0.954167	0	0	30.768	0	0	0	31.464	0	0	0	31.464	0	31.464	0	0	0	144.377	0	0	0			0	0					526.47	0	0	127.53	9.146	0	15.514	0	-517.324	0	-510.956	0	6.368	0	0	153.89	33.666	760.365	0	0
	0.954861	0	0	21.564	0	0	106.295	0	0	0	106.295	0	0	0	-106.295	66.4	1	0	0	135.61	0			69.21	-1					151.318	0	0	316.64	0	66.1	0	0	-151.318	66.1	-151.318	0	0	-66.1	0	33.875	32.634	325.39	0	0
	0.955556	2.842	0	29.52	0	0	0	0	0	-2.842	0	-2.842	0	0	0	0	0	0	0	0	897.955			0	897.955					62.578	0	0	1183.62	0	0	0	0	-62.578	0	-62.578	0	0	0	0	61.75	0	366.655	0	83.515
	0.95625	63.084	0	0	0	0	0	80.874	0	-63.084	0	17.79	0	80.874	0	0	43.205	328.62	0	15.084	0			15.084	-43.205					0	0	0	836.74	28.532	0	0	0	28.532	0	0	0	-28.532	0	0	170.42	0	323.31	0	0
	0.956944	81.696	0	4.842	0	0	193.845	26.72	0	-81.696	193.845	-54.976	0	26.72	-193.845	0	0	128	0	0	0			0	0					0	186.455	23.354	1022.29	0	186.53	0	0	0	0.075	0	-186.455	0	-186.53	0	0	56.012	2.695	4.842	0
	0.957639	16	0	0	163.17	0	0	0	0	-16	0	-16	0	0	0	0	0	324.567	0	88.91	0			88.91	0					224.494	0	0	1013.69	3.316	209.185	0	0	-221.178	209.185	-224.494	0	-3.316	-209.185	0	0	0	55.185	7.212	0
	0.958333	30.824	0	0	75.2	0	0	157.58	0	-30.824	0	126.756	0	157.58	0	82.498	0	190.58	0	1	0			-81.498	0					422.284	0	5	471.93	48.568	0	116.67	0	-373.716	0	-305.614	0	68.102	0	82.522	0	0	0	0	0
	0.959028	0	0	0	0	52.33	0	2	0	52.33	0	2	0	-50.33	0	120.14	0	0	0	0	0			-120.14	0					283.028	0	0	99.445	482.44	139.495	79.516	0	199.412	139.495	-203.512	0	-402.924	-139.495	35.452	0	0	19.27	0	0
	0.959722	0	0	39.86	0	0	0	16.42	0	0	0	16.42	0	16.42	0	135.376	0	0	0	415.788	0			280.412	0					459.742	0	83.026	0	453.324	0	0	0	-6.418	0	-459.742	0	-453.324	0	66.542	80.505	0	125.085	38	0
	0.960417	0	0	9.508	0	0	20.255	23.06	0	0	20.255	23.06	0	23.06	-20.255	105.95	0	1.25	0	58.724	0			-47.226	0					137.5	0	0	0	288.048	0	0	0	150.548	0	-137.5	0	-288.048	0	31.298	0	0	108.535	0	0
	0.961111	0	0	5.204	0	0	239.245	0	0	0	239.245	0	0	0	-239.245	6.682	0	102.382	967.51	0.4	0			-6.282	0					498.19	0	0	107.395	11.4	0	20.258	115.65	-486.79	0	-477.932	115.65	8.858	115.65	177.642	0	0	0	0	2
	0.961806	0	0	0	0	0	0	19.83	178.31	0	0	19.83	178.31	19.83	178.31	114.914	0	0	22.64	0	0			-114.914	0					366.372	40.915	103.24	0	1.8	0	0	0	-364.572	-40.915	-366.372	-40.915	-1.8	0	0	0	0	0	42.728	0
	0.9625	3.046	0	0	0	0	0	0	22.44	-3.046	0	-3.046	22.44	0	22.44	415.446	0	0	310.11	0	0			-415.446	0					159.404	0	33.758	101.46	0	0	0	0	-159.404	0	-159.404	0	0	0	0	4.5	0	0	25.204	0
	0.963194	30.7	0	3.6	0	80.366	0	0	0	49.666	0	-30.7	0	-80.366	0	108.184	0	0	0	75.282	0			-32.902	0					147.766	0	0	0	35.626	0	0	0	-112.14	0	-147.766	0	-35.626	0	78.484	0	88.174	0	0	0
	0.963889	0	233.045	82.846	0	0	197.65	108.19	0	0	-35.395	108.19	-233.045	108.19	-197.65	0	0	0	0	101.276	0			101.276	0					335.766	0	2.21	125.535	14.252	0	0	0	-321.514	0	-335.766	0	-14.252	0	42.462	0	51.648	0	6.046	0
	0.964583	0	49.5	76.366	0	51.504	37.595	0	0	51.504	-11.905	0	-49.5	-51.504	-37.595	107.162	27.04	482.808	0	0	0			-107.162	-27.04					157.356	0	89.838	0	0	0	0	12.98	-157.356	0	-157.356	12.98	0	12.98	1.72	0	32	0	39.018	0
	0.965278	0	0	0	0	7.684	265.65	0	0	7.684	265.65	0	0	-7.684	-265.65	19.406	29	2	0	46.208	0			26.802	-29					374.314	0	9.674	0	30.37	0	0	0	-343.944	0	-374.314	0	-30.37	0	57.55	0	69.496	0	18.832	0
	0.965972	0	0	32.908	232.52	18.792	22.99	0	0	18.792	22.99	0	0	-18.792	-22.99	0	891.38	3.5	0	470.746	0			470.746	-891.38					139.666	0	425.476	0	350.02	0	0	0	210.354	0	-139.666	0	-350.02	0	0	0	243.346	0	28.31	173.005
	0.966667	0	0	0	0	5.664	0	0	0	5.664	0	0	0	-5.664	0	105.228	46.055	0	0	145.95	810.78			40.722	764.725					27.742	91.775	409.998	0	785.576	453.11	0	0	757.834	361.335	-27.742	-91.775	-785.576	-453.11	0	0	93.31	0	0	28.02
	0.967361	0	0	0	0	0.4	5.59	0	0	0.4	5.59	0	0	-0.4	-5.59	0	0	0	0	0	87.75			0	87.75					50.778	0	628.384	0	85.228	94.63	0	0	34.45	94.63	-50.778	0	-85.228	-94.63	67.758	0	3.984	0	0	211.14
	0.968056	0	0	179.864	0	0	38.995	0	0	0	38.995	0	0	0	-38.995	150.132	7.5	0	0	0	0			-150.132	-7.5					17.16	0	127.742	0	456.542	0	0	0	439.382	0	-17.16	0	-456.542	0	68.296	0	0	0	0	72.315
	0.96875	0	0	274.528	0	0	21.71	0	0	0	21.71	0	0	0	-21.71	0	6.5	9.5525	0	0	0			0	-6.5					0	0	64.172	0	403.104	60.88	416.636	0	403.104	60.88	416.636	0	13.532	-60.88	0	0	0	0	0	0
	0.969444	0	0	40.578	0	0	0	0	0	0	0	0	0	0	0	1.2	0	7.51	0	0	0			-1.2	0					26.996	0	0	0	525.634	66.505	155.4	242.705	498.638	66.505	128.404	242.705	-370.234	176.2	0	0	0	0	0	0
	0.970139	0	0	58.664	0	0	0	0	89.565	0	0	0	89.565	0	89.565	0	0	0	0	0	0			0	0					40.232	0	0	0	46.29	0	74.56	12.38	6.058	0	34.328	12.38	28.27	12.38	135.968	0	0	0	87.09	0
	0.970833	0	0	28.028	0	0	0	0	0	0	0	0	0	0	0	0	0	179.81	0	1	0			1	0					0	0	85.922	308.345	149.312	0	7.676	250.82	149.312	0	7.676	250.82	-141.636	250.82	0	5.5	0	0	0	0
	0.971528	23.884	0	12.272	0	0	0	46.892	3.5	-23.884	0	23.008	3.5	46.892	3.5	0	15.79	0	0	61.806	0			61.806	-15.79					0	0	0	176.31	955.328	0	21.912	135.05	955.328	0	21.912	135.05	-933.416	135.05	0	0	132.94	0	0.4	0
	0.972222	0	0	13.348	0	0	0	0	0	0	0	0	0	0	0	0	0	38.0225	0	0	27.975			0	27.975					0	0	58.88	0	645.066	0	0	0	645.066	0	0	0	-645.066	0	85.154	0	0	26.54	0	169.39
	0.972917	59.406	0	14.048	0	0	10	0	0	-59.406	10	-59.406	0	0	-10	0	75.525	0	0	0	0			0	-75.525					0	1013.36	197.304	72.55	498.838	0	0	0	498.838	-1013.36	0	-1013.36	-498.838	0	106.37	0	0	135.63	132.282	0
	0.973611	0	0	179.576	0	0	0	0	0	0	0	0	0	0	0	0	0	91.45	0	0	0			0	0					0	213.525	9	10	417.754	0	0	0	417.754	-213.525	0	-213.525	-417.754	0	0	0	0	0	64.084	0
	0.974306	178.724	0	32.49	0	121.692	0	43.532	0	-57.032	0	-135.192	0	-78.16	0	0	0	107.653	0	123.728	0			123.728	0					0	0	27.012	216.145	78.046	0	246.942	0	78.046	0	246.942	0	168.896	0	0	0	0	0	50.066	97.205
	0.975	21.822	0	30.664	206.205	58.532	0	27.79	0	36.71	0	5.968	0	-30.742	0	143.072	0	34.545	0	0	0			-143.072	0					0	406.775	71.948	511.18	8.402	0	0	0	8.402	-406.775	0	-406.775	-8.402	0	0	0	26.482	0	10.708	0
	0.975694	0.4	0	11.628	0	4.044	21.215	11.774	0	3.644	21.215	11.374	0	7.73	-21.215	121.368	0	0	0	0	0			-121.368	0					0	1425.32	238.59	509.205	68.81	0	0	0	68.81	-1425.32	0	-1425.32	-68.81	0	0	0	134.292	0	26.65	0
	0.976389	7.858	0	67.258	0	51.396	25.855	68.814	0	43.538	25.855	60.956	0	17.418	-25.855	0	0	0	189.345	0	0			0	0					212.43	1538.07	0	630.76	134.352	0	0	0	-78.078	-1538.07	-212.43	-1538.07	-134.352	0	0	120.275	42.01	0	10.608	0
	0.977083	15.728	0	0	0	6.53	24.6	0	311.81	-9.198	24.6	-15.728	311.81	-6.53	287.21	76.594	116.645	0	0	0	0			-76.594	-116.645					0	1412.22	0	18.85	358.12	0	0	0	358.12	-1412.22	0	-1412.22	-358.12	0	0	0	163.488	0	3.8	0
	0.977778	0	0	0	111.665	30.976	27.975	100.104	0	30.976	27.975	100.104	0	69.128	-27.975	105.636	0	0	0	0	0			-105.636	0					22.058	1380.6	71.578	249.73	14.73	7	0	271.81	-7.328	-1373.6	-22.058	-1108.79	-14.73	264.81	0	0	196.866	0	0	0
	0.978472	0	0	0	118.965	88.932	0	73.292	0	88.932	0	73.292	0	-15.64	0	0	0	0	0	0	0			0	0					4.746	709.07	27.746	0	333.056	374.055	0	585.73	328.31	-335.015	-4.746	-123.34	-333.056	211.675	55.9	0	621.63	0	0	0
	0.979167	0	273.34	0	37.165	0	0	119.692	27.5	0	-273.34	119.692	-245.84	119.692	27.5	0	0	0	0	0	0			0	0					492.756	1316.21	0	16.65	352.83	1541.85	49.044	139.89	-139.926	225.63	-443.712	-1176.32	-303.786	-1401.95	150.86	0	293.72	0	0	0
	0.979861	0	25.18	0	0	0	0	0	0	0	-25.18	0	-25.18	0	0	0	0	0	0	259.924	0			259.924	0					763.38	2174.69	0	0	659.124	754.105	99.096	11.585	-104.256	-1420.59	-664.284	-2163.11	-560.028	-742.52	106.864	0	156.524	0	0	0
	0.980556	2.416	42.5	0	0	0	0	0	0	-2.416	-42.5	-2.416	-42.5	0	0	0	0	134.375	0	186.96	0			186.96	0					217.4	569	34.246	0	330.972	186.21	100.014	0	113.572	-382.79	-117.386	-569	-230.958	-186.21	386.83	0	91.084	0	0.8	0
	0.98125	7.2	341.485	19.462	0	0	0	71.12	0	-7.2	-341.485	63.92	-341.485	71.12	0	0	0	0	0	0	289.17			0	289.17					46.476	217.505	31.438	0	495.604	862.64	501.77	80.99	449.128	645.135	455.294	-136.515	6.166	-781.65	85.208	0	30.346	0	7.2	187.755
	0.981944	67.286	0	12.332	0	0	0	100.952	0	-67.286	0	33.666	0	100.952	0	0	0	1	0	0	0			0	0					104.534	134.03	40.776	0	104.18	340.26	370.386	777.55	-0.354	206.23	265.852	643.52	266.206	437.29	124.416	0	60.906	0	0	55.52
	0.982639	25.422	0	0	0	0	0	110.314	0	-25.422	0	84.892	0	110.314	0	0	27.5	2.795	0	0	0			0	-27.5					8.2	228.62	149.076	0	249.406	16.92	323.666	646.315	241.206	-211.7	315.466	417.695	74.26	629.395	44.152	0	0	0	0	47.635
	0.983333	38.674	0	81.828	0	0	0	104.264	0	-38.674	0	65.59	0	104.264	0	37.348	0	1.25	0	0	0			-37.348	0					0	0	196.638	0	70.036	7.65	227.45	719.33	70.036	7.65	227.45	719.33	157.414	711.68	32.522	0	24.266	0	35.148	0
	0.984028	26.42	0	0	0	0	0	37.402	0	-26.42	0	10.982	0	37.402	0	14.8	0	95.965	0	0	281.625			-14.8	281.625					0	0	275.512	0	7.6	30.645	338.422	711.16	7.6	30.645	338.422	711.16	330.822	680.515	117.57	0	52.408	255.235	0	0
	0.984722	0	0	0	0	62.71	0	114.674	0	62.71	0	114.674	0	51.964	0	9.368	0	0	0	15.758	0			6.39	0					0	0	51.952	0	42.994	0	322.682	155.675	42.994	0	322.682	155.675	279.688	155.675	281.702	0	61.094	527.33	16.016	0
	0.985417	50.054	0	0	1.805	23.698	0	2.546	0	-26.356	0	-47.508	0	-21.152	0	0	0	0	0	0	0			0	0					0	0	1.6	188.29	332.106	672.81	58.698	151.66	332.106	672.81	58.698	151.66	-273.408	-521.15	35.46	0	0	722.495	58.9	0
	0.986111	0	0	0	0	12.758	0	28.284	0	12.758	0	28.284	0	15.526	0	82.94	0	23.585	607.685	113.592	0			30.652	0					0	0	0	0	89.148	3	37.766	119.65	89.148	3	37.766	119.65	-51.382	116.65	34.766	0.5	0	396.71	64.452	0
	0.986806	0	0	13.472	0	45.052	13.21	0	0	45.052	13.21	0	0	-45.052	-13.21	58.066	0	169.875	244.505	68.49	0			10.424	0					0	0	0	0	32.146	0	62.63	0	32.146	0	62.63	0	30.484	0	0	0	0	314.045	0	0
	0.9875	0	0	0	0	85.686	0	0	0	85.686	0	0	0	-85.686	0	0	0	0	0	49.21	5			49.21	5					0	0	0	0	0	0	0	0	0	0	0	0	0	0	0	0	99.586	22.71	0	0
	0.988194	0	0	0	0	1.65	62.77	0	0	1.65	62.77	0	0	-1.65	-62.77	0	0	0	0	0	0			0	0					0	0	0	0	0	53.22	134.152	0	0	53.22	134.152	0	134.152	-53.22	0	0	31.618	152.37	32.982	0
	0.988889	84.87	0	0	0	7.022	0	0	0	-77.848	0	-84.87	0	-7.022	0	0	0	0	0	0	0			0	0					0	0	72.356	0	0	27	251.382	0	0	27	251.382	0	251.382	-27	0	0	159.432	328.685	42.772	0
	0.989583	0	0	0	0	14.814	0	0	0	14.814	0	0	0	-14.814	0	6.578	0	3.64	0	91.006	0			84.428	0					0	0	10.854	0	155.406	0	67.414	0	155.406	0	67.414	0	-87.992	0	0	0	71.99	89.835	56.862	0
	0.990278	101.868	0	0	214.825	26.9	0	0	0	-74.968	0	-101.868	0	-26.9	0	76.526	0	3.25	0	0	0			-76.526	0					0	0	229.408	0	58.554	0	0	0	58.554	0	0	0	-58.554	0	78.312	0	0	0	106.398	0
	0.990972	75.618	0	3.4	79.155	89.752	0	0	0	14.134	0	-75.618	0	-89.752	0	0.4	0	0	0	129.152	0			128.752	0					0	126.955	117.394	0	166.094	0	200.238	0	166.094	-126.955	200.238	-126.955	34.144	0	4.742	0	0	0	22.45	0
	0.991667	72.93	0	0	51.8	2.684	1.5	0	0	-70.246	1.5	-72.93	0	-2.684	-1.5	156.764	0	0	0	108.112	0			-48.652	0					0	0	49.6	0	183.768	0	44.574	0	183.768	0	44.574	0	-139.194	0	267.422	0	0	0	0	0
	0.992361	221.774	0	0	0	0	0	0	0	-221.774	0	-221.774	0	0	0	0	0	0	0	215.876	0			215.876	0					0	0	142.156	6	152.026	0	27.86	0	152.026	0	27.86	0	-124.166	0	72.862	0	0	0	1	451.17
	0.993056	104.814	0	0	0	0	233.63	7	0	-104.814	233.63	-97.814	0	7	-233.63	0	0	15.6675	0	302.454	0			302.454	0					18.008	0	119.616	0	128.106	0	9.208	0	110.098	0	-8.8	0	-118.898	0	299.506	0	36.2	0	413.158	124.935
	0.99375	6.4	0	35.658	259.89	0	116.305	43.962	0	-6.4	116.305	37.562	0	43.962	-116.305	0	0	104.8	0	0	0			0	0					32.742	107.855	196.816	0	216.238	0	306.62	0	183.496	-107.855	273.878	-107.855	90.382	0	70.5	0	35.514	29.465	67.764	134.195
	0.994444	0	0	0	14.79	72.638	0	76.866	0	72.638	0	76.866	0	4.228	0	0	0	117.993	0	0	0			0	0					0	9.655	193.506	0	122.692	0	541.298	0	122.692	-9.655	541.298	-9.655	418.606	0	195.17	0.5	0	35.505	20.612	976.74
	0.995139	0	0	0	0	29.388	0	9.098	0	29.388	0	9.098	0	-20.29	0	0	0	169.803	0	31.274	3.08			31.274	3.08					26.87	53.53	149.06	0	123.856	0	626.406	36.12	96.986	-53.53	599.536	-17.41	502.55	36.12	390.85	7.38	0	0	0	68.955
	0.995833	0	0	0	0	0	0	0	0	0	0	0	0	0	0	5.8	0	0	0	102.402	0			96.602	0					0	0	189.328	0	149.776	0	14.84	0	149.776	0	14.84	0	-134.936	0	447.734	0	0	0	0	57.8
[truncated: 5 more rows]
[truncated: 890 more columns]

## Sheet: DATA ID Key
	Patient ID_Weekday/Weekend_Timepoint
		TImepoint Key
		M0	Month 0
		M1	Month 1
		M3	Month 3
		M6	Month 6
[truncated: 3 more rows]
